# Supplementary material for: (N,N-Diethyl­dithio­carbamato-κ2 S,S′)iodido(1,10-phenanthroline-κ2 N,N′)copper(II)
Source: Acta Crystallogr Sect E Struct Rep Online. 2009 Sep 12;65(Pt 10):m1209. doi: 10.1107/S160053680903637X (PMC2970455; doi:10.1107/S160053680903637X)
Supplement: Supplementary file 1 [file e-65-m1209-sup1.cif]

##############################################################################
###                                                                        ###
###        Electronic paper (Acta Crystallographica Section E)             ###
###                                                                        ###
##############################################################################
#                                                                            #
# This CIF contains the data in a paper accepted for publication in Acta     #
# Crystallographica Section E. It conforms to the requirements of Notes      #
# for Authors for Section E, and has been peer reviewed under the auspices   #
# of the IUCr Commission on Journals.                                        #
#                                                                            #
# Full details of the Crystallographic Information File format               #
# are given in the paper "The Crystallographic Information File (CIF):       #
# a New Standard Archive File for Crystallography" by S. R. Hall, F. H.      #
# Allen and I. D. Brown [Acta Cryst. (1991), A47, 655-685].                  #
#                                                                            #
# The current version of the core CIF dictionary is obtainable from          #
# ftp://ftp.iucr.org/pub/cif_core.dic. The current version number is 2.4.    #
#                                                                            #
# Software is freely available for graphical display of the structure(s) in  #
# this CIF.  For information consult the CIF home page http://www.iucr.org/  #
# cif/home.html                                                              #
#                                                                            #
# This file may be used for bona fide research purposes within the           #
# scientific community so long as proper attribution is given to the journal # 
# article from which it was obtained.                                        #
#                                                                            #
##############################################################################
                                             
data_global
_audit_creation_method     SHELXL-97
_journal_date_recd_electronic     2009-09-08
_journal_date_accepted     2009-09-09
_journal_name_full     'Acta Crystallographica, Section E'
_journal_year     2009
_journal_volume     65
_journal_issue     10
_journal_page_first     m1209
_journal_page_last     m1209
_journal_paper_category     QM
_journal_coeditor_code     BT5056
_publ_contact_author
;
     Dr. Le-Qing Fan
Institute of Materials Physical Chemistry
Key Laboratory for Functional Materials of Fujian Higher Education
Huaqiao University
Quanzhou
Fujian 362021
People's Republic of China
;
_publ_contact_author_email     lqfan@hqu.edu.cn
_publ_contact_author_fax     ?
_publ_contact_author_phone     ?
_publ_section_title
;\
(<i>N</i>,<i>N</i>-Diethyldithiocarbamato-\k^2^<i>S</i>,<i>S</i>')iodido(1,10-\
phenanthroline-\k^2^<i>N</i>,<i>N</i>')copper(II)
;
loop_
    _publ_author_name
    _publ_author_address
    'Fan, Le-Qing'
;
Institute of Materials Physical Chemistry
Huaqiao University
Quanzhou
Fujian 362021
People's Republic of China
;
    'Wu, Ji-Huai'
;
Institute of Materials Physical Chemistry
Huaqiao University
Quanzhou
Fujian 362021
People's Republic of China
;
    'Huang, Yun-Fang'
;
Institute of Materials Physical Chemistry
Huaqiao University
Quanzhou
Fujian 362021
People's Republic of China
;
    'Ng, Seik Weng'
;
Department of Chemistry
University of Malaya
50603 Kuala Lumpur
Malaysia
;
_publ_section_synopsis     .
data_I
_audit_creation_method     SHELXL-97
_chemical_name_systematic
;
(<i>N</i>,<i>N</i>-Diethyldithiocarbamato-\k^2^<i>S</i>,<i>S</i>')\
iodido(1,10-phenanthroline-\k^2^<i>N</i>,<i>N</i>')copper(II)
;
_chemical_name_common     ?
_chemical_formula_moiety     'C17 H18 Cu I N3 S2'
_chemical_formula_sum     'C17 H18 Cu I N3 S2'
_chemical_formula_iupac     '[Cu I (C12 H8 N2) (C5 H10 N S2)]'
_chemical_formula_weight     518.90
_chemical_melting_point     ?
_symmetry_cell_setting     Monoclinic
_symmetry_space_group_name_H-M     'P 21/c'
_symmetry_space_group_name_Hall     '-P 2ybc'
loop_
    _symmetry_equiv_pos_as_xyz
    'x, y, z'
    '-x, y+1/2, -z+1/2'
    '-x, -y, -z'
    'x, -y-1/2, z-1/2'
_cell_length_a     15.357(5)
_cell_length_b     9.252(3)
_cell_length_c     14.153(5)
_cell_angle_alpha     90.00
_cell_angle_beta     103.741(5)
_cell_angle_gamma     90.00
_cell_volume     1953.3(11)
_cell_formula_units_Z     4
_cell_measurement_reflns_used     4020
_cell_measurement_theta_min     3.1
_cell_measurement_theta_max     27.5
_cell_measurement_temperature     293(2)
_exptl_crystal_description     Prism
_exptl_crystal_colour     Black
_exptl_crystal_size_max     0.20
_exptl_crystal_size_mid     0.20
_exptl_crystal_size_min     0.10
_exptl_crystal_density_diffrn     1.764
_exptl_crystal_density_meas     ?
_exptl_crystal_density_method     'not measured'
_exptl_crystal_F_000     1020
_exptl_absorpt_coefficient_mu     2.916
_exptl_absorpt_correction_type     Multi-scan
_exptl_absorpt_process_details     'CrystalClear (Rigaku, 2007)'
_exptl_absorpt_correction_T_min     0.5932
_exptl_absorpt_correction_T_max     0.7592
_exptl_special_details
;
 ?
;
_diffrn_ambient_temperature     293(2)
_diffrn_radiation_type     MoK\a
_diffrn_radiation_wavelength     0.71073
_diffrn_radiation_source     'fine-focus sealed tube'
_diffrn_radiation_monochromator     graphite
_diffrn_measurement_device_type     'Rigaku Mercury diffractometer'
_diffrn_measurement_method     '\w scans'
_diffrn_detector_area_resol_mean     ?
_diffrn_reflns_number     14774
_diffrn_reflns_av_R_equivalents     0.0327
_diffrn_reflns_av_sigmaI/netI     0.0363
_diffrn_reflns_theta_min     2.59
_diffrn_reflns_theta_max     27.49
_diffrn_reflns_theta_full     25.00
_diffrn_measured_fraction_theta_max     0.998
_diffrn_measured_fraction_theta_full     0.998
_diffrn_reflns_limit_h_min     -15
_diffrn_reflns_limit_h_max     19
_diffrn_reflns_limit_k_min     -12
_diffrn_reflns_limit_k_max     12
_diffrn_reflns_limit_l_min     -18
_diffrn_reflns_limit_l_max     18
_diffrn_standards_number     0
_diffrn_standards_interval_count     0
_diffrn_standards_interval_time     0
_diffrn_standards_decay_%     0
_refine_special_details
;
 Refinement of F^2^ against ALL reflections.  The weighted R-factor wR and
 goodness of fit S are based on F^2^, conventional R-factors R are based
 on F, with F set to zero for negative F^2^. The threshold expression of
 F^2^ > 2sigma(F^2^) is used only for calculating R-factors(gt) etc. and is
 not relevant to the choice of reflections for refinement.  R-factors based
 on F^2^ are statistically about twice as large as those based on F, and R-
 factors based on ALL data will be even larger.
;
_reflns_number_total     4470
_reflns_number_gt     3666
_reflns_threshold_expression     >2sigma(I)
_refine_ls_structure_factor_coef     Fsqd
_refine_ls_matrix_type     full
_refine_ls_R_factor_all     0.0558
_refine_ls_R_factor_gt     0.0429
_refine_ls_wR_factor_gt     0.1041
_refine_ls_wR_factor_ref     0.1164
_refine_ls_goodness_of_fit_ref     0.929
_refine_ls_restrained_S_all     0.929
_refine_ls_number_reflns     4470
_refine_ls_number_parameters     237
_refine_ls_number_restraints     0
_refine_ls_hydrogen_treatment     constr
_refine_ls_weighting_scheme     calc
_refine_ls_weighting_details
         'calc w=1/[\s^2^(Fo^2^)+(0.0613P)^2^+3.3876P] where P=(Fo^2^+2Fc^2^)/3'
_atom_sites_solution_hydrogens     geom
_atom_sites_solution_primary     direct
_atom_sites_solution_secondary     difmap
_refine_ls_shift/su_max     0.001
_refine_ls_shift/su_mean     0.000
_refine_diff_density_max     0.442
_refine_diff_density_min     -0.727
_refine_ls_extinction_method     none
_refine_ls_extinction_coef     ?
loop_
    _atom_type_symbol
    _atom_type_description
    _atom_type_scat_dispersion_real
    _atom_type_scat_dispersion_imag
    _atom_type_scat_source
    'C' 'C' 0.0033 0.0016
                         'International Tables Vol C Tables 4.2.6.8 and 6.1.1.4'
    'H' 'H' 0.0000 0.0000
                         'International Tables Vol C Tables 4.2.6.8 and 6.1.1.4'
    'Cu' 'Cu' 0.3201 1.2651
                         'International Tables Vol C Tables 4.2.6.8 and 6.1.1.4'
    'I' 'I' -0.4742 1.8119
                         'International Tables Vol C Tables 4.2.6.8 and 6.1.1.4'
    'N' 'N' 0.0061 0.0033
                         'International Tables Vol C Tables 4.2.6.8 and 6.1.1.4'
    'S' 'S' 0.1246 0.1234
                         'International Tables Vol C Tables 4.2.6.8 and 6.1.1.4'
_computing_data_collection     'CrystalClear (Rigaku, 2007)'
_computing_cell_refinement     'CrystalClear (Rigaku, 2007)'
_computing_data_reduction     'CrystalClear (Rigaku, 2007)'
_computing_structure_solution     'SHELXS-97 (Sheldrick, 2008)'
_computing_structure_refinement     'SHELXL-97 (Sheldrick, 2008)'
_computing_molecular_graphics     'X-Seed (Barbour, 2001)'
_computing_publication_material     'publCIF (Westrip, 2009)'
loop_
    _atom_site_type_symbol
    _atom_site_label
    _atom_site_fract_x
    _atom_site_fract_y
    _atom_site_fract_z
    _atom_site_U_iso_or_equiv
    _atom_site_adp_type
    _atom_site_calc_flag
    _atom_site_refinement_flags
    _atom_site_occupancy
    _atom_site_disorder_assembly
    _atom_site_disorder_group
    Cu Cu1 0.28574(4) 0.83518(6) 0.45653(4) 0.04622(16) Uani d . 1 . .
    I I1 0.17818(2) 0.58393(3) 0.47531(2) 0.05255(13) Uani d . 1 . .
    S S1 0.37150(9) 0.78291(19) 0.34872(9) 0.0680(4) Uani d . 1 . .
    S S2 0.42493(9) 0.78293(18) 0.55491(9) 0.0645(4) Uani d . 1 . .
    N N1 0.5328(3) 0.6852(6) 0.4466(3) 0.0682(13) Uani d . 1 . .
    N N2 0.1835(2) 0.9450(4) 0.3643(2) 0.0418(8) Uani d . 1 . .
    N N3 0.2373(2) 0.9449(4) 0.5572(2) 0.0412(8) Uani d . 1 . .
    C C1 0.4550(3) 0.7443(5) 0.4495(3) 0.0506(11) Uani d . 1 A .
    C C2 0.5523(8) 0.6281(16) 0.3563(8) 0.078(4) Uani d P 0.69(2) A 1
    H H2A 0.5786 0.5327 0.3692 0.094 Uiso calc PR 0.69(2) A 1
    H H2B 0.4964 0.6180 0.3075 0.094 Uiso calc PR 0.69(2) A 1
    C C2' 0.5643(15) 0.726(3) 0.3480(16) 0.065(7) Uani d P 0.31(2) A 2
    H H2D 0.5231 0.7918 0.3066 0.077 Uiso calc PR 0.31(2) A 2
    H H2E 0.6246 0.7645 0.3617 0.077 Uiso calc PR 0.31(2) A 2
    C C3' 0.559(2) 0.569(3) 0.305(2) 0.113(13) Uani d P 0.31(2) A 2
    H H3D 0.6181 0.5292 0.3151 0.170 Uiso calc PR 0.31(2) A 2
    H H3E 0.5320 0.5725 0.2361 0.170 Uiso calc PR 0.31(2) A 2
    H H3F 0.5232 0.5092 0.3362 0.170 Uiso calc PR 0.31(2) A 2
    C C3 0.6108(13) 0.716(2) 0.3191(10) 0.150(8) Uani d P 0.69(2) A 1
    H H3A 0.6161 0.6792 0.2574 0.224 Uiso calc PR 0.69(2) A 1
    H H3B 0.6687 0.7172 0.3636 0.224 Uiso calc PR 0.69(2) A 1
    H H3C 0.5874 0.8130 0.3109 0.224 Uiso calc PR 0.69(2) A 1
    C C4 0.6012(3) 0.6512(6) 0.5367(4) 0.0620(13) Uani d . 1 A .
    H H4A 0.6346 0.5664 0.5257 0.074 Uiso calc R 1 . .
    H H4B 0.5713 0.6284 0.5881 0.074 Uiso calc R 1 . .
    C C5 0.6644(4) 0.7723(7) 0.5687(5) 0.0799(18) Uani d . 1 . .
    H `H5B 0.6313 0.8586 0.5744 0.120 Uiso calc R 1 A .
    H H5A 0.6994 0.7874 0.5217 0.120 Uiso calc R 1 . .
    H H5C 0.7033 0.7495 0.6306 0.120 Uiso calc R 1 . .
    C C6 0.1575(4) 0.9422(5) 0.2673(3) 0.0509(11) Uani d . 1 . .
    H H6 0.1914 0.8907 0.2325 0.061 Uiso calc R 1 . .
    C C7 0.0802(4) 1.0150(5) 0.2165(3) 0.0560(12) Uani d . 1 . .
    H H7 0.0629 1.0093 0.1490 0.067 Uiso calc R 1 . .
    C C8 0.0309(3) 1.0935(5) 0.2656(4) 0.0518(11) Uani d . 1 . .
    H H8 -0.0206 1.1413 0.2322 0.062 Uiso calc R 1 . .
    C C9 0.0586(3) 1.1019(4) 0.3680(3) 0.0419(9) Uani d . 1 . .
    C C10 0.1346(3) 1.0248(4) 0.4133(3) 0.0375(8) Uani d . 1 . .
    C C11 0.0123(3) 1.1834(5) 0.4272(4) 0.0520(11) Uani d . 1 . .
    H H11 -0.0384 1.2358 0.3971 0.062 Uiso calc R 1 . .
    C C12 0.0400(3) 1.1862(5) 0.5249(4) 0.0512(11) Uani d . 1 . .
    H H12 0.0085 1.2408 0.5609 0.061 Uiso calc R 1 . .
    C C13 0.1176(3) 1.1058(4) 0.5741(3) 0.0425(9) Uani d . 1 . .
    C C14 0.1639(3) 1.0261(4) 0.5176(3) 0.0383(9) Uani d . 1 . .
    C C15 0.1484(4) 1.0955(5) 0.6757(3) 0.0521(11) Uani d . 1 . .
    H H15 0.1197 1.1463 0.7162 0.062 Uiso calc R 1 . .
    C C16 0.2204(4) 1.0107(6) 0.7144(3) 0.0558(12) Uani d . 1 . .
    H H16 0.2403 1.0012 0.7815 0.067 Uiso calc R 1 . .
    C C17 0.2640(3) 0.9384(5) 0.6528(3) 0.0489(11) Uani d . 1 . .
    H H17 0.3142 0.8830 0.6802 0.059 Uiso calc R 1 . .
loop_
    _atom_site_aniso_label
    _atom_site_aniso_U_11
    _atom_site_aniso_U_22
    _atom_site_aniso_U_33
    _atom_site_aniso_U_12
    _atom_site_aniso_U_13
    _atom_site_aniso_U_23
    Cu1 0.0399(3) 0.0589(3) 0.0391(3) 0.0118(2) 0.0078(2) -0.0028(2)
    I1 0.0471(2) 0.0563(2) 0.0574(2) 0.00439(14) 0.01878(15) 0.00145(13)
    S1 0.0460(7) 0.1134(12) 0.0443(6) 0.0092(7) 0.0103(5) -0.0187(7)
    S2 0.0442(7) 0.1012(11) 0.0461(6) 0.0208(7) 0.0069(5) -0.0011(6)
    N1 0.040(2) 0.098(4) 0.067(3) 0.007(2) 0.015(2) -0.017(2)
    N2 0.040(2) 0.0471(19) 0.0377(18) 0.0040(16) 0.0087(15) 0.0007(14)
    N3 0.0367(19) 0.0460(19) 0.0403(18) 0.0073(15) 0.0080(15) 0.0029(14)
    C1 0.041(2) 0.059(3) 0.052(3) -0.001(2) 0.013(2) -0.013(2)
    C2 0.073(7) 0.090(9) 0.076(7) 0.025(6) 0.027(5) -0.016(7)
    C2' 0.055(12) 0.071(15) 0.079(14) 0.012(10) 0.038(10) -0.008(11)
    C3' 0.18(3) 0.085(19) 0.090(19) 0.055(19) 0.072(19) 0.024(14)
    C3 0.161(16) 0.207(19) 0.099(10) -0.075(14) 0.066(10) 0.007(10)
    C4 0.044(3) 0.057(3) 0.086(4) 0.004(2) 0.017(3) 0.002(3)
    C5 0.063(4) 0.087(4) 0.083(4) -0.018(3) 0.006(3) 0.008(3)
    C6 0.059(3) 0.055(3) 0.039(2) 0.001(2) 0.012(2) -0.0020(19)
    C7 0.064(3) 0.057(3) 0.040(2) 0.002(3) -0.002(2) 0.006(2)
    C8 0.051(3) 0.043(2) 0.056(3) 0.004(2) 0.001(2) 0.010(2)
    C9 0.039(2) 0.039(2) 0.046(2) -0.0002(18) 0.0063(18) 0.0026(17)
    C10 0.036(2) 0.0368(19) 0.039(2) -0.0013(17) 0.0071(16) 0.0020(16)
    C11 0.043(3) 0.044(2) 0.068(3) 0.008(2) 0.012(2) 0.003(2)
    C12 0.048(3) 0.042(2) 0.064(3) 0.006(2) 0.015(2) -0.008(2)
    C13 0.039(2) 0.039(2) 0.051(2) -0.0017(18) 0.0134(19) -0.0040(17)
    C14 0.039(2) 0.0357(19) 0.041(2) -0.0028(17) 0.0105(17) -0.0018(16)
    C15 0.058(3) 0.056(3) 0.047(2) -0.002(2) 0.021(2) -0.011(2)
    C16 0.066(3) 0.064(3) 0.036(2) -0.001(3) 0.011(2) -0.004(2)
    C17 0.052(3) 0.058(3) 0.035(2) 0.008(2) 0.0066(19) 0.0001(18)
_geom_special_details
;
 All esds (except the esd in the dihedral angle between two l.s. planes)
 are estimated using the full covariance matrix.  The cell esds are taken
 into account individually in the estimation of esds in distances, angles
 and torsion angles; correlations between esds in cell parameters are only
 used when they are defined by crystal symmetry.  An approximate (isotropic)
 treatment of cell esds is used for estimating esds involving l.s. planes.
;
loop_
    _geom_bond_atom_site_label_1
    _geom_bond_atom_site_label_2
    _geom_bond_site_symmetry_2
    _geom_bond_distance
    _geom_bond_publ_flag
    Cu1 N3 . 2.030(4) ?
    Cu1 N2 . 2.057(3) ?
    Cu1 S1 . 2.2916(15) ?
    Cu1 S2 . 2.3082(14) ?
    Cu1 I1 . 2.9002(10) ?
    S1 C1 . 1.714(5) ?
    S2 C1 . 1.701(5) ?
    N1 C1 . 1.324(6) ?
    N1 C2 . 1.477(12) ?
    N1 C4 . 1.481(7) ?
    N1 C2' . 1.62(2) ?
    N2 C6 . 1.335(5) ?
    N2 C10 . 1.355(5) ?
    N3 C17 . 1.319(5) ?
    N3 C14 . 1.359(5) ?
    C2 C3 . 1.41(2) ?
    C2 H2A . 0.9700 ?
    C2 H2B . 0.9700 ?
    C2' C3' . 1.57(4) ?
    C2' H2D . 0.9700 ?
    C2' H2E . 0.9700 ?
    C3' H3D . 0.9600 ?
    C3' H3E . 0.9600 ?
    C3' H3F . 0.9600 ?
    C3 H3A . 0.9600 ?
    C3 H3B . 0.9600 ?
    C3 H3C . 0.9600 ?
    C4 C5 . 1.481(8) ?
    C4 H4A . 0.9700 ?
    C4 H4B . 0.9700 ?
    C5 `H5B . 0.9600 ?
    C5 H5A . 0.9600 ?
    C5 H5C . 0.9600 ?
    C6 C7 . 1.405(7) ?
    C6 H6 . 0.9300 ?
    C7 C8 . 1.354(7) ?
    C7 H7 . 0.9300 ?
    C8 C9 . 1.412(6) ?
    C8 H8 . 0.9300 ?
    C9 C10 . 1.388(6) ?
    C9 C11 . 1.435(6) ?
    C10 C14 . 1.438(5) ?
    C11 C12 . 1.347(7) ?
    C11 H11 . 0.9300 ?
    C12 C13 . 1.438(6) ?
    C12 H12 . 0.9300 ?
    C13 C14 . 1.400(6) ?
    C13 C15 . 1.406(6) ?
    C15 C16 . 1.360(7) ?
    C15 H15 . 0.9300 ?
    C16 C17 . 1.390(6) ?
    C16 H16 . 0.9300 ?
    C17 H17 . 0.9300 ?
loop_
    _geom_angle_atom_site_label_1
    _geom_angle_atom_site_label_2
    _geom_angle_atom_site_label_3
    _geom_angle_site_symmetry_1
    _geom_angle_site_symmetry_3
    _geom_angle
    _geom_angle_publ_flag
    N3 Cu1 N2 . . 81.17(14) ?
    N3 Cu1 S1 . . 159.66(12) ?
    N2 Cu1 S1 . . 98.89(11) ?
    N3 Cu1 S2 . . 97.04(11) ?
    N2 Cu1 S2 . . 160.83(11) ?
    S1 Cu1 S2 . . 76.18(5) ?
    N3 Cu1 I1 . . 91.42(11) ?
    N2 Cu1 I1 . . 95.08(11) ?
    S1 Cu1 I1 . . 108.77(5) ?
    S2 Cu1 I1 . . 104.06(5) ?
    C1 S1 Cu1 . . 85.68(16) ?
    C1 S2 Cu1 . . 85.43(17) ?
    C1 N1 C2 . . 123.0(6) ?
    C1 N1 C4 . . 121.4(4) ?
    C2 N1 C4 . . 114.9(6) ?
    C1 N1 C2' . . 112.7(9) ?
    C2 N1 C2' . . 34.6(8) ?
    C4 N1 C2' . . 119.6(9) ?
    C6 N2 C10 . . 118.0(4) ?
    C6 N2 Cu1 . . 129.8(3) ?
    C10 N2 Cu1 . . 112.1(3) ?
    C17 N3 C14 . . 118.3(4) ?
    C17 N3 Cu1 . . 128.4(3) ?
    C14 N3 Cu1 . . 113.1(3) ?
    N1 C1 S2 . . 123.3(4) ?
    N1 C1 S1 . . 124.2(4) ?
    S2 C1 S1 . . 112.4(3) ?
    C3 C2 N1 . . 113.3(14) ?
    C3 C2 H2A . . 108.9 ?
    N1 C2 H2A . . 108.9 ?
    C3 C2 H2B . . 108.9 ?
    N1 C2 H2B . . 108.9 ?
    H2A C2 H2B . . 107.7 ?
    C3' C2' N1 . . 97(2) ?
    C3' C2' H2D . . 112.3 ?
    N1 C2' H2D . . 112.3 ?
    C3' C2' H2E . . 112.3 ?
    N1 C2' H2E . . 112.3 ?
    H2D C2' H2E . . 109.9 ?
    C2' C3' H3D . . 109.5 ?
    C2' C3' H3E . . 109.5 ?
    H3D C3' H3E . . 109.5 ?
    C2' C3' H3F . . 109.5 ?
    H3D C3' H3F . . 109.5 ?
    H3E C3' H3F . . 109.5 ?
    C2 C3 H3A . . 109.5 ?
    C2 C3 H3B . . 109.5 ?
    H3A C3 H3B . . 109.5 ?
    C2 C3 H3C . . 109.5 ?
    H3A C3 H3C . . 109.5 ?
    H3B C3 H3C . . 109.5 ?
    N1 C4 C5 . . 112.4(5) ?
    N1 C4 H4A . . 109.1 ?
    C5 C4 H4A . . 109.1 ?
    N1 C4 H4B . . 109.1 ?
    C5 C4 H4B . . 109.1 ?
    H4A C4 H4B . . 107.9 ?
    C4 C5 `H5B . . 109.5 ?
    C4 C5 H5A . . 109.5 ?
    `H5B C5 H5A . . 109.5 ?
    C4 C5 H5C . . 109.5 ?
    `H5B C5 H5C . . 109.5 ?
    H5A C5 H5C . . 109.5 ?
    N2 C6 C7 . . 121.8(5) ?
    N2 C6 H6 . . 119.1 ?
    C7 C6 H6 . . 119.1 ?
    C8 C7 C6 . . 120.2(4) ?
    C8 C7 H7 . . 119.9 ?
    C6 C7 H7 . . 119.9 ?
    C7 C8 C9 . . 119.1(4) ?
    C7 C8 H8 . . 120.4 ?
    C9 C8 H8 . . 120.4 ?
    C10 C9 C8 . . 117.4(4) ?
    C10 C9 C11 . . 118.7(4) ?
    C8 C9 C11 . . 123.9(4) ?
    N2 C10 C9 . . 123.4(4) ?
    N2 C10 C14 . . 117.0(4) ?
    C9 C10 C14 . . 119.6(4) ?
    C12 C11 C9 . . 122.0(4) ?
    C12 C11 H11 . . 119.0 ?
    C9 C11 H11 . . 119.0 ?
    C11 C12 C13 . . 120.7(4) ?
    C11 C12 H12 . . 119.7 ?
    C13 C12 H12 . . 119.7 ?
    C14 C13 C15 . . 117.1(4) ?
    C14 C13 C12 . . 118.1(4) ?
    C15 C13 C12 . . 124.7(4) ?
    N3 C14 C13 . . 122.6(4) ?
    N3 C14 C10 . . 116.5(4) ?
    C13 C14 C10 . . 120.9(4) ?
    C16 C15 C13 . . 119.6(4) ?
    C16 C15 H15 . . 120.2 ?
    C13 C15 H15 . . 120.2 ?
    C15 C16 C17 . . 119.5(4) ?
    C15 C16 H16 . . 120.3 ?
    C17 C16 H16 . . 120.3 ?
    N3 C17 C16 . . 122.9(4) ?
    N3 C17 H17 . . 118.6 ?
    C16 C17 H17 . . 118.6 ?
loop_
    _geom_torsion_atom_site_label_1
    _geom_torsion_atom_site_label_2
    _geom_torsion_atom_site_label_3
    _geom_torsion_atom_site_label_4
    _geom_torsion_site_symmetry_1
    _geom_torsion_site_symmetry_2
    _geom_torsion_site_symmetry_3
    _geom_torsion_site_symmetry_4
    _geom_torsion
    _geom_torsion_publ_flag
    N3 Cu1 S1 C1 . . . . 76.2(4) ?
    N2 Cu1 S1 C1 . . . . 164.8(2) ?
    S2 Cu1 S1 C1 . . . . 3.66(18) ?
    I1 Cu1 S1 C1 . . . . -96.74(18) ?
    N3 Cu1 S2 C1 . . . . -164.2(2) ?
    N2 Cu1 S2 C1 . . . . -80.8(4) ?
    S1 Cu1 S2 C1 . . . . -3.69(18) ?
    I1 Cu1 S2 C1 . . . . 102.57(18) ?
    N3 Cu1 N2 C6 . . . . -179.5(4) ?
    S1 Cu1 N2 C6 . . . . 21.1(4) ?
    S2 Cu1 N2 C6 . . . . 94.5(5) ?
    I1 Cu1 N2 C6 . . . . -88.8(4) ?
    N3 Cu1 N2 C10 . . . . -3.2(3) ?
    S1 Cu1 N2 C10 . . . . -162.6(3) ?
    S2 Cu1 N2 C10 . . . . -89.2(4) ?
    I1 Cu1 N2 C10 . . . . 87.5(3) ?
    N2 Cu1 N3 C17 . . . . 177.5(4) ?
    S1 Cu1 N3 C17 . . . . -90.7(5) ?
    S2 Cu1 N3 C17 . . . . -21.7(4) ?
    I1 Cu1 N3 C17 . . . . 82.6(4) ?
    N2 Cu1 N3 C14 . . . . 2.6(3) ?
    S1 Cu1 N3 C14 . . . . 94.4(4) ?
    S2 Cu1 N3 C14 . . . . 163.3(3) ?
    I1 Cu1 N3 C14 . . . . -92.3(3) ?
    C2 N1 C1 S2 . . . . 168.7(8) ?
    C4 N1 C1 S2 . . . . -1.5(8) ?
    C2' N1 C1 S2 . . . . -153.6(11) ?
    C2 N1 C1 S1 . . . . -8.1(10) ?
    C4 N1 C1 S1 . . . . -178.4(4) ?
    C2' N1 C1 S1 . . . . 29.5(12) ?
    Cu1 S2 C1 N1 . . . . -172.0(5) ?
    Cu1 S2 C1 S1 . . . . 5.2(3) ?
    Cu1 S1 C1 N1 . . . . 172.0(5) ?
    Cu1 S1 C1 S2 . . . . -5.2(3) ?
    C1 N1 C2 C3 . . . . 106.4(13) ?
    C4 N1 C2 C3 . . . . -82.7(14) ?
    C2' N1 C2 C3 . . . . 23.9(18) ?
    C1 N1 C2' C3' . . . . -114.7(15) ?
    C2 N1 C2' C3' . . . . 1.0(16) ?
    C4 N1 C2' C3' . . . . 92.7(17) ?
    C1 N1 C4 C5 . . . . -90.7(7) ?
    C2 N1 C4 C5 . . . . 98.3(9) ?
    C2' N1 C4 C5 . . . . 59.5(13) ?
    C10 N2 C6 C7 . . . . -2.1(7) ?
    Cu1 N2 C6 C7 . . . . 174.0(4) ?
    N2 C6 C7 C8 . . . . 1.5(8) ?
    C6 C7 C8 C9 . . . . 0.5(8) ?
    C7 C8 C9 C10 . . . . -1.7(7) ?
    C7 C8 C9 C11 . . . . 179.1(5) ?
    C6 N2 C10 C9 . . . . 0.8(6) ?
    Cu1 N2 C10 C9 . . . . -175.9(3) ?
    C6 N2 C10 C14 . . . . -180.0(4) ?
    Cu1 N2 C10 C14 . . . . 3.2(5) ?
    C8 C9 C10 N2 . . . . 1.1(6) ?
    C11 C9 C10 N2 . . . . -179.7(4) ?
    C8 C9 C10 C14 . . . . -178.1(4) ?
    C11 C9 C10 C14 . . . . 1.2(6) ?
    C10 C9 C11 C12 . . . . -0.5(7) ?
    C8 C9 C11 C12 . . . . 178.7(5) ?
    C9 C11 C12 C13 . . . . -0.5(7) ?
    C11 C12 C13 C14 . . . . 0.8(7) ?
    C11 C12 C13 C15 . . . . -176.1(5) ?
    C17 N3 C14 C13 . . . . 1.8(6) ?
    Cu1 N3 C14 C13 . . . . 177.3(3) ?
    C17 N3 C14 C10 . . . . -177.2(4) ?
    Cu1 N3 C14 C10 . . . . -1.7(5) ?
    C15 C13 C14 N3 . . . . -1.9(6) ?
    C12 C13 C14 N3 . . . . -179.0(4) ?
    C15 C13 C14 C10 . . . . 177.0(4) ?
    C12 C13 C14 C10 . . . . -0.1(6) ?
    N2 C10 C14 N3 . . . . -1.1(5) ?
    C9 C10 C14 N3 . . . . 178.1(4) ?
    N2 C10 C14 C13 . . . . 179.9(4) ?
    C9 C10 C14 C13 . . . . -0.9(6) ?
    C14 C13 C15 C16 . . . . 0.1(7) ?
    C12 C13 C15 C16 . . . . 177.0(5) ?
    C13 C15 C16 C17 . . . . 1.7(7) ?
    C14 N3 C17 C16 . . . . 0.1(7) ?
    Cu1 N3 C17 C16 . . . . -174.6(4) ?
    C15 C16 C17 N3 . . . . -1.8(8) ?
