# Supplementary material for: (N,N-Diethyl­dithio­carbamato-κ2 S,S′)iodido(1,10-phenanthroline-κ2 N,N′)copper(II)
Source: Acta Crystallogr Sect E Struct Rep Online. 2009 Sep 12;65(Pt 10):m1209. doi: 10.1107/S160053680903637X (PMC2970455; doi:10.1107/S160053680903637X)
Supplement: Supplementary file 2 [file e-65-m1209-Isup2.hkl]

# 
# h,k,l, Fc-squared, Fo-squared, sigma(Fo-squared) and status flag 
# 
data_I
_shelx_title ' I         P 21/c       R = 0.05' 
_shelx_refln_list_code          4 
_shelx_F_calc_maximum      242.80 
_exptl_crystal_F_000      1020.00 
_reflns_d_resolution_high  0.7700 
 
loop_ 
 _symmetry_equiv_pos_as_xyz 
 'x, y, z' 
 '-x, y+1/2, -z+1/2' 
 '-x, -y, -z' 
 'x, -y-1/2, z-1/2' 
 
_cell_length_a    15.3570 
_cell_length_b     9.2520 
_cell_length_c    14.1530 
_cell_angle_alpha  90.000 
_cell_angle_beta  103.741 
_cell_angle_gamma  90.000 
 
_shelx_F_squared_multiplier     1.000 
 
loop_ 
 _refln_index_h 
 _refln_index_k 
 _refln_index_l 
 _refln_F_squared_calc 
 _refln_F_squared_meas 
 _refln_F_squared_sigma 
 _refln_observed_status 
   2   0   0    20784.96    20535.87    274.22 o 
   3   0   0    19425.04    19370.61    284.86 o 
   4   0   0     1633.81     1764.16     24.97 o 
   5   0   0    19139.19    20086.31    305.48 o 
   6   0   0     8612.06     8268.21    120.28 o 
   7   0   0    11875.90    11701.43    130.83 o 
   8   0   0    13202.00    13380.62    164.81 o 
   9   0   0    19460.18    19742.09    387.79 o 
  10   0   0      146.72      133.93     19.65 o 
  11   0   0    11927.77    12745.75    298.56 o 
  12   0   0        6.61        5.94      7.91 o 
  13   0   0      872.53      808.42    190.73 o 
  14   0   0      270.52      273.83     59.36 o 
  15   0   0     1500.13     1563.03    155.12 o 
  16   0   0      110.33       92.59     45.11 o 
  17   0   0     1855.38     2010.57    220.01 o 
  18   0   0      132.29      144.43     53.82 o 
  19   0   0      399.54      297.57    133.35 o 
   1   1   0    34538.99    34139.46    228.79 o 
   2   1   0     1247.85     1220.48     12.62 o 
   3   1   0    12652.98    12599.00    130.77 o 
   4   1   0     7482.30     7594.51    111.07 o 
   5   1   0      628.28      659.33     17.04 o 
   6   1   0      557.80      486.51     14.79 o 
   7   1   0      485.95      486.76      9.23 o 
   8   1   0     6413.60     6088.32     76.53 o 
   9   1   0     4939.18     5249.80     58.52 o 
  10   1   0     8552.17     8673.58     99.75 o 
  11   1   0        8.43        4.48      6.81 o 
  12   1   0     3726.85     3893.63     89.63 o 
  13   1   0      403.73      367.66     45.99 o 
  14   1   0      177.08      108.42     41.94 o 
  15   1   0        5.68        8.02     12.22 o 
  16   1   0     1242.93     1081.03    135.93 o 
  17   1   0       64.90       84.96     30.80 o 
  18   1   0       98.17       55.04     27.09 o 
  19   1   0      198.09      136.12     55.79 o 
   0   2   0       39.87       56.41      8.45 o 
   1   2   0    50405.36    48206.63    389.34 o 
   2   2   0    18340.14    18790.45    133.95 o 
   3   2   0    49197.15    48522.15    320.39 o 
   4   2   0      256.75      255.18     11.32 o 
   5   2   0     2219.94     2148.39     46.95 o 
   6   2   0     6755.49     6644.14    121.93 o 
   7   2   0     1734.40     1633.65     47.63 o 
   8   2   0     1421.61     1465.56     41.71 o 
   9   2   0      937.99     1051.39    116.34 o 
  10   2   0       88.30       69.13     14.55 o 
  11   2   0       46.48       50.22     14.93 o 
  12   2   0     2504.54     2685.93     77.20 o 
  13   2   0       42.78       24.32     11.81 o 
  14   2   0     1903.70     2009.79     64.30 o 
  15   2   0        1.35        8.92     12.82 o 
  16   2   0      159.65      188.69     57.18 o 
  17   2   0      136.36       91.01     45.51 o 
  18   2   0       13.75       32.43     17.44 o 
  19   2   0      152.36       96.16     63.31 o 
   1   3   0    16732.57    16434.80    123.37 o 
   2   3   0    19103.25    18643.69    137.83 o 
   3   3   0    24329.99    24965.68    225.78 o 
   4   3   0    12508.04    12581.05    155.92 o 
   5   3   0     7478.00     6900.29     87.99 o 
   6   3   0     2255.12     2291.01     33.02 o 
   7   3   0    15827.99    16353.55    360.29 o 
   8   3   0     1030.40      930.30     55.20 o 
   9   3   0     3923.86     4036.59    123.46 o 
  10   3   0     6644.83     7099.16    145.64 o 
  11   3   0      227.48      189.82     38.37 o 
  12   3   0     1486.77     1500.11    110.72 o 
  13   3   0     4635.62     4951.84    244.94 o 
  14   3   0        4.24       18.85      9.75 o 
  15   3   0     1291.76     1338.81     54.83 o 
  16   3   0      462.08      416.40    107.95 o 
  17   3   0        2.29       17.17     12.46 o 
  18   3   0      843.87      668.74    157.09 o 
   0   4   0     2725.23     2888.52     76.96 o 
   1   4   0     3448.02     3502.71     46.91 o 
   2   4   0     3240.65     3204.61     48.33 o 
   3   4   0     1048.88      964.90     25.08 o 
   4   4   0      679.58      718.90     17.80 o 
   5   4   0       47.17       34.09      4.95 o 
   6   4   0     2616.92     2513.28     46.26 o 
   7   4   0     1012.22      920.44     40.03 o 
   8   4   0     2023.11     2100.52     54.77 o 
   9   4   0     2988.10     2997.66     77.92 o 
  10   4   0     1080.70     1046.56     64.70 o 
  11   4   0      925.06      944.91     78.15 o 
  12   4   0       69.93       52.64     21.40 o 
  13   4   0      184.29      220.86     56.39 o 
  14   4   0      365.86      331.96     54.75 o 
  15   4   0       14.57       27.00     18.37 o 
  16   4   0        4.59       34.82     22.10 o 
  17   4   0      376.18      334.77    125.83 o 
  18   4   0       87.22       96.95     49.86 o 
   1   5   0      860.57      916.50     19.03 o 
   2   5   0     1753.14     1685.06     50.49 o 
   3   5   0     1686.74     1610.47     40.18 o 
   4   5   0    12989.34    13051.10    141.99 o 
   5   5   0      711.10      622.79     33.93 o 
   6   5   0     4634.51     4716.90     63.27 o 
   7   5   0      786.57      841.93     24.39 o 
   8   5   0       78.51       84.93     13.08 o 
   9   5   0       20.46       11.93      7.85 o 
  10   5   0      170.56      199.29     43.13 o 
  11   5   0      910.93      858.13    112.58 o 
  12   5   0      162.88      159.82     34.87 o 
  13   5   0     1812.42     1713.33     82.67 o 
  14   5   0        1.88       12.48     14.80 o 
  15   5   0      796.46      778.00    125.44 o 
  16   5   0       87.72       67.32     39.97 o 
  17   5   0      100.99      179.65     72.02 o 
   0   6   0     3611.10     3626.02     59.39 o 
   1   6   0     1695.26     1668.23     38.65 o 
   2   6   0      337.24      415.10     20.90 o 
   3   6   0    11997.36    12137.42    138.55 o 
   4   6   0     2751.59     2827.96     63.34 o 
   5   6   0     8882.37     9097.64    135.93 o 
   6   6   0     4996.46     5163.55    102.91 o 
   7   6   0      878.08      909.21     32.19 o 
   8   6   0     2431.76     2572.12     70.04 o 
   9   6   0      312.90      314.85     42.93 o 
  10   6   0      281.87      330.44     54.61 o 
  11   6   0      646.77      512.15     89.32 o 
  12   6   0     1872.63     2046.69     87.33 o 
  13   6   0      249.58      227.99     91.01 o 
  14   6   0     2032.04     2191.91    143.28 o 
  15   6   0      121.93      137.94     42.34 o 
  16   6   0      622.87      636.17     58.35 o 
   1   7   0        1.83        5.45      5.32 o 
   2   7   0      911.96      964.43     39.06 o 
   3   7   0      527.52      550.16     33.16 o 
   4   7   0     3350.68     3589.35    113.03 o 
   5   7   0      920.14      923.14     56.59 o 
   6   7   0     1417.59     1425.19     59.34 o 
   7   7   0     1113.03     1153.92     47.84 o 
   8   7   0      137.59      145.54     20.78 o 
   9   7   0       56.34       70.35     19.69 o 
  10   7   0       33.37       51.65     24.50 o 
  11   7   0       55.37       53.73     22.53 o 
  12   7   0       14.40       26.70     19.29 o 
  13   7   0      620.60      525.79     95.27 o 
  14   7   0        9.33       13.48     15.38 o 
  15   7   0      161.34       32.45     30.86 o 
   0   8   0     1836.54     1848.94    102.44 o 
   1   8   0      202.51      217.31     17.41 o 
   2   8   0      819.96      798.84     35.15 o 
   3   8   0      267.65      285.86     21.72 o 
   4   8   0      201.48      209.61     25.71 o 
   5   8   0      304.62      371.36     37.18 o 
   6   8   0      416.15      493.96     25.48 o 
   7   8   0      215.76      212.39     38.15 o 
   8   8   0       78.44       70.86     37.95 o 
   9   8   0      697.83      852.23     49.84 o 
  10   8   0        2.98       10.88     27.11 o 
  11   8   0      494.67      526.46     89.07 o 
  12   8   0       69.75       54.20     38.19 o 
  13   8   0       47.15       49.44     27.11 o 
  14   8   0       49.80       73.53     63.91 o 
   1   9   0     1562.92     1713.56     59.90 o 
   2   9   0     1012.74      941.21     84.45 o 
   3   9   0       99.03       96.85     18.01 o 
   4   9   0     2146.33     2009.36     77.24 o 
   5   9   0      897.52     1086.28     65.70 o 
   6   9   0      121.23      239.57     39.75 o 
   7   9   0      347.25      309.86     37.75 o 
   8   9   0      120.81      108.98     41.19 o 
   9   9   0      301.58      251.41     33.68 o 
  10   9   0      662.11      613.04     80.17 o 
  11   9   0      181.20      154.10     44.87 o 
  12   9   0      190.15      111.59     51.84 o 
   0  10   0      153.37      185.25     38.10 o 
   1  10   0      339.23      362.59     39.35 o 
   2  10   0       60.59       31.01     20.23 o 
   3  10   0      206.30      189.77     30.96 o 
   4  10   0       52.95       49.25     14.07 o 
   5  10   0      238.46      236.98     40.96 o 
   6  10   0      101.65      164.35     34.06 o 
   7  10   0       89.24      136.16     36.50 o 
   8  10   0       59.67       27.79     19.94 o 
   9  10   0        2.85       72.16     24.32 o 
  10  10   0       11.61       45.60     19.31 o 
   1  11   0      704.28      759.04     77.85 o 
   2  11   0      264.29      242.68     35.20 o 
   3  11   0       32.15       66.21     49.78 o 
   4  11   0        5.78        5.78     10.74 o 
   5  11   0       13.48       20.93     17.38 o 
   6  11   0       51.95       44.86     21.98 o 
   7  11   0      113.24       82.60     27.37 o 
   0  12   0      410.39      335.48     74.39 o 
   1  12   0       39.23        7.98     23.58 o 
 -19   1   1      104.09      119.42     29.51 o 
 -18   1   1        1.24       24.67     17.21 o 
 -17   1   1      361.51      353.66     76.65 o 
 -16   1   1      606.35      654.65    127.50 o 
 -15   1   1        1.28       -0.74     10.73 o 
 -14   1   1     3512.17     3779.73    174.70 o 
 -13   1   1      726.94      819.46     67.05 o 
 -12   1   1     2806.20     2890.11    112.92 o 
 -11   1   1     4975.58     5318.44     77.37 o 
 -10   1   1        3.10       15.98      5.04 o 
  -9   1   1     1889.92     1787.38     37.22 o 
  -8   1   1     6763.02     6638.82     97.10 o 
  -7   1   1      874.70      912.32     21.15 o 
  -6   1   1    11295.47    10971.93    151.30 o 
  -5   1   1    19384.20    18866.48    148.61 o 
  -4   1   1      105.53       77.20      7.71 o 
  -3   1   1     5054.17     4875.78     58.94 o 
  -2   1   1        7.15       17.04      5.94 o 
  -1   1   1       61.55       30.86      2.46 o 
   0   1   1      183.78      222.54      6.08 o 
   1   1   1       13.77       23.35      3.52 o 
   2   1   1       10.36        7.02      1.77 o 
   3   1   1    47135.25    45108.61    431.60 o 
   4   1   1     9387.53     9202.60    131.78 o 
   5   1   1    12969.69    12799.24    139.35 o 
   6   1   1    10287.33     9874.52    106.39 o 
   7   1   1     4406.82     4802.95     70.29 o 
   8   1   1     8768.88     9279.32     86.02 o 
   9   1   1     1512.54     1435.50     24.51 o 
  10   1   1      647.83      689.60     17.46 o 
  11   1   1     2190.30     2461.46     85.66 o 
  12   1   1     2567.22     2651.22     73.50 o 
  13   1   1        0.02       26.04     13.41 o 
  14   1   1     3456.06     3928.28    232.08 o 
  15   1   1      128.29       90.09     24.69 o 
  16   1   1      182.15      155.16     29.97 o 
  17   1   1      171.31      131.54     46.16 o 
  18   1   1        0.18      -20.18     20.18 o 
 -19   2   1       58.45       49.64     37.00 o 
 -18   2   1      128.00      147.40     38.65 o 
 -17   2   1      204.08      127.31     54.21 o 
 -16   2   1       62.58       33.61     22.33 o 
 -15   2   1     2477.14     2791.40    100.92 o 
 -14   2   1      364.21      384.24     55.56 o 
 -13   2   1     3900.39     4127.82    115.51 o 
 -12   2   1     2348.78     2490.30     97.17 o 
 -11   2   1     1564.26     1518.49     75.78 o 
 -10   2   1     1949.92     2018.53     42.34 o 
  -9   2   1       15.11       20.33      5.16 o 
  -8   2   1      568.47      535.34     46.36 o 
  -7   2   1    10818.37    10862.73    157.29 o 
  -6   2   1    11981.75    12450.74    138.71 o 
  -5   2   1    13025.08    13012.70     96.96 o 
  -4   2   1     6166.39     5861.66     68.14 o 
  -3   2   1     1973.10     2026.58     27.14 o 
  -1   2   1     1455.76     1583.71     18.08 o 
   0   2   1      533.51      520.14     12.72 o 
   1   2   1      399.40      438.93     11.21 o 
   2   2   1    32236.96    31381.15    216.35 o 
   3   2   1      478.23      420.25      9.34 o 
   4   2   1    26995.81    26567.70    190.15 o 
   5   2   1    23072.80    22972.23    241.19 o 
   6   2   1    13012.09    13311.65    304.69 o 
   7   2   1    15592.39    16251.21    187.94 o 
   8   2   1      370.78      428.37     61.36 o 
   9   2   1      857.40      834.73     40.76 o 
  10   2   1      206.67      213.23     27.00 o 
  11   2   1     1326.20     1312.45     41.75 o 
  12   2   1      119.91       69.51     17.57 o 
  13   2   1     4961.67     5722.77     86.95 o 
  14   2   1       38.99       22.80     28.69 o 
  15   2   1     2362.07     2563.83    117.37 o 
  16   2   1      307.50      280.02     52.73 o 
  17   2   1       99.51       55.00     32.45 o 
  18   2   1      152.71      106.74     33.85 o 
 -18   3   1       78.54       71.95     28.44 o 
 -17   3   1      102.30       70.17     24.76 o 
 -16   3   1       55.75       68.13     22.98 o 
 -15   3   1      417.35      316.29     48.19 o 
 -14   3   1      905.84      929.91     64.90 o 
 -13   3   1       34.28       35.44     32.45 o 
 -12   3   1     1103.76     1022.87     64.58 o 
 -11   3   1       27.56       61.84     14.63 o 
 -10   3   1     1728.28     1890.12    128.60 o 
  -9   3   1     2403.27     2447.73     80.59 o 
  -8   3   1      351.40      341.67     26.54 o 
  -7   3   1     4833.58     4746.82    105.78 o 
  -6   3   1     1015.35     1037.84     30.76 o 
  -5   3   1     5771.34     5662.45     74.63 o 
  -4   3   1      674.83      632.87     34.19 o 
  -3   3   1    25455.24    25951.65    187.61 o 
  -2   3   1      673.76      921.52     21.69 o 
  -1   3   1     1146.74     1135.62     13.77 o 
   0   3   1     7447.25     7709.74     72.58 o 
   1   3   1     1266.35     1062.82     22.32 o 
   2   3   1     7309.03     6659.15     99.15 o 
   3   3   1     5178.45     5375.91     62.53 o 
   4   3   1     3286.09     3154.02     39.95 o 
   5   3   1     1507.10     1407.24     14.78 o 
   6   3   1      193.37      170.25      7.44 o 
   7   3   1     2931.08     2695.51     66.35 o 
   8   3   1      145.39      192.41     27.50 o 
   9   3   1      407.99      358.94     49.66 o 
  10   3   1       83.64       79.67     18.29 o 
  11   3   1     1557.07     1585.44     65.29 o 
  12   3   1      582.46      490.67    117.52 o 
  13   3   1      809.03      800.53     73.26 o 
  14   3   1     1747.74     1823.51     51.59 o 
  15   3   1      172.55      157.49     54.61 o 
  16   3   1      144.01       89.10     34.13 o 
  17   3   1        0.49       48.28     31.66 o 
  18   3   1       99.24       38.78     24.93 o 
 -18   4   1      343.98      410.93     85.67 o 
 -17   4   1        2.62       19.91     14.36 o 
 -16   4   1      697.76      648.02     75.04 o 
 -15   4   1      120.27       64.69     23.99 o 
 -14   4   1        8.30      -10.22     15.65 o 
 -13   4   1        3.76        3.83     25.92 o 
 -12   4   1      944.33     1017.14    100.79 o 
 -11   4   1      278.56      304.49     42.31 o 
 -10   4   1     7254.32     7610.86    214.07 o 
  -9   4   1     7530.39     7712.08    121.05 o 
  -8   4   1     7583.98     7656.99    103.79 o 
  -7   4   1     3670.06     3572.83     61.40 o 
  -6   4   1     2452.50     2510.23     58.77 o 
  -5   4   1     3723.08     3633.29     46.58 o 
  -4   4   1     5902.88     6026.98     73.36 o 
  -3   4   1      594.33      628.21     18.35 o 
  -2   4   1      286.87      330.55      9.26 o 
  -1   4   1    26183.86    24930.96    168.48 o 
   0   4   1     1217.34     1228.71     20.59 o 
   1   4   1    25629.20    25308.70    190.47 o 
   2   4   1     3015.63     2945.69     44.98 o 
   3   4   1     1980.92     1900.56     33.98 o 
   4   4   1     9639.38     9728.48     86.26 o 
   5   4   1     1432.45     1558.10     32.47 o 
   6   4   1      346.66      345.06     12.17 o 
   7   4   1     5377.13     5740.25     67.59 o 
   8   4   1     4417.61     4438.63     78.18 o 
   9   4   1      860.54      862.45     31.55 o 
  10   4   1     6983.21     7366.74    157.67 o 
  11   4   1      104.11      146.47     28.37 o 
  12   4   1     2725.87     3048.54    142.84 o 
  13   4   1       19.84       23.61     22.35 o 
  14   4   1        5.69       14.13     11.03 o 
  15   4   1        5.57       14.11     10.56 o 
  16   4   1      723.03      583.66    233.86 o 
  17   4   1       21.70      -17.02     22.16 o 
 -17   5   1      120.81      157.89     69.64 o 
 -16   5   1       57.75       46.50     21.76 o 
 -15   5   1      292.36      260.38     49.61 o 
 -14   5   1      265.10      247.28     51.72 o 
 -13   5   1      841.97      856.08    116.54 o 
 -12   5   1      264.33      285.37     36.92 o 
 -11   5   1     2520.90     2517.87    142.85 o 
 -10   5   1     1543.91     1583.23    178.66 o 
  -9   5   1     4216.64     4355.12    184.00 o 
  -8   5   1     4112.06     4175.26     68.10 o 
  -7   5   1     1753.03     1734.21     36.62 o 
  -6   5   1     4944.65     5063.07     73.61 o 
  -5   5   1    12063.59    12655.61    140.16 o 
  -4   5   1       81.80       45.08     15.48 o 
  -3   5   1     3519.81     3335.67     39.38 o 
  -2   5   1     5330.80     5468.24     59.25 o 
  -1   5   1       90.24       82.48     10.90 o 
   0   5   1    21603.17    21702.70    152.36 o 
   1   5   1     2932.82     2797.49     40.52 o 
   2   5   1     4819.46     4584.73     60.59 o 
   3   5   1     2561.23     2459.04     42.34 o 
   4   5   1      107.32      107.25     17.76 o 
   5   5   1     1488.79     1425.10     64.39 o 
   6   5   1     2684.52     2796.64     75.16 o 
   7   5   1      545.45      502.92     24.57 o 
   8   5   1     2908.43     3068.30     63.62 o 
   9   5   1     2487.51     2482.07    105.26 o 
  10   5   1      111.89      111.24     26.44 o 
  11   5   1     3219.13     3467.40    130.63 o 
  12   5   1      683.05      605.00     47.87 o 
  13   5   1      658.48      508.52    103.15 o 
  14   5   1       51.40       36.97     22.56 o 
  15   5   1      384.61      232.67     69.25 o 
  16   5   1      104.14      105.53     36.71 o 
  17   5   1      233.02      165.01     81.12 o 
 -17   6   1       50.73       49.08     21.36 o 
 -16   6   1        0.84        3.77     16.26 o 
 -15   6   1       63.87       66.83     27.70 o 
 -14   6   1      107.65       94.40     31.31 o 
 -13   6   1        0.52       20.63     16.35 o 
 -12   6   1       38.41       43.55     20.56 o 
 -11   6   1        0.48       -7.39     18.59 o 
 -10   6   1       20.66       14.66     57.18 o 
  -9   6   1      259.15      143.56     53.02 o 
  -8   6   1      100.17       69.89     14.45 o 
  -7   6   1     1044.13      992.18     67.80 o 
  -6   6   1      410.73      432.40     25.00 o 
  -5   6   1     1025.91     1046.96     36.15 o 
  -4   6   1      610.22      564.07     37.45 o 
  -3   6   1       73.98       12.78     15.70 o 
  -2   6   1      122.50      109.37     17.13 o 
  -1   6   1      302.67      314.96     21.02 o 
   0   6   1        2.56       10.59      6.54 o 
   1   6   1      170.41      180.92     13.20 o 
   2   6   1       47.50       40.80     16.73 o 
   3   6   1        4.05        5.53     11.02 o 
   4   6   1      206.58      153.33     16.50 o 
   5   6   1        6.35        8.48      9.62 o 
   6   6   1       24.27       24.70      7.48 o 
   7   6   1        0.51        9.31     18.42 o 
   8   6   1       69.67      105.90     28.32 o 
   9   6   1       61.05       61.41     42.14 o 
  10   6   1        0.01       31.28     25.72 o 
  11   6   1      153.20      163.29     34.29 o 
  12   6   1      330.43      369.98     48.97 o 
  13   6   1       23.86        1.72     19.98 o 
  14   6   1       16.30       29.90     20.18 o 
  15   6   1        2.91       29.94     17.49 o 
  16   6   1       21.92       30.95     16.07 o 
 -15   7   1      121.22       98.45     25.41 o 
 -14   7   1      145.50      123.93     50.44 o 
 -13   7   1        6.45       12.39     20.34 o 
 -12   7   1        1.30       38.98     17.07 o 
 -11   7   1     1626.11     1761.48    144.23 o 
 -10   7   1      351.13      338.35     84.42 o 
  -9   7   1      817.57     1012.21     77.02 o 
  -8   7   1     2235.43     2251.71     83.60 o 
  -7   7   1      212.08      209.78     27.62 o 
  -6   7   1     5334.50     5624.74     99.76 o 
  -5   7   1        1.08        0.70      8.17 o 
  -4   7   1        0.15        4.64     11.88 o 
  -3   7   1     1753.74     1716.10     49.82 o 
  -2   7   1     3764.49     3820.33     70.35 o 
  -1   7   1      619.32      587.56     24.01 o 
   0   7   1     2275.32     2237.72     51.08 o 
   1   7   1     1313.68     1275.29     30.31 o 
   2   7   1     1946.74     1913.13     61.92 o 
   3   7   1     3057.37     2853.64     65.25 o 
   4   7   1        0.32       39.04     20.05 o 
   5   7   1      170.29      225.83     23.61 o 
   6   7   1     1374.25     1302.82     73.67 o 
   7   7   1      311.49      318.74     31.40 o 
   8   7   1     1018.42     1139.39     88.08 o 
   9   7   1     2248.76     2425.11    101.19 o 
  10   7   1      150.74      192.06     44.50 o 
  11   7   1      707.30      884.43     80.53 o 
  12   7   1       24.15       17.33     25.52 o 
  13   7   1        0.30      -14.90     41.75 o 
  14   7   1      238.75      179.92     57.39 o 
  15   7   1       56.29       36.14     13.98 o 
 -14   8   1       31.24       42.27     25.04 o 
 -13   8   1       10.68        7.19     16.35 o 
 -12   8   1      351.50      246.08     62.68 o 
 -11   8   1      155.41       36.01     26.91 o 
 -10   8   1     1182.95     1400.71     84.39 o 
  -9   8   1     1202.62     1153.37    117.86 o 
  -8   8   1       41.97       27.06     13.85 o 
  -7   8   1     1702.04     1985.80     66.07 o 
  -6   8   1        5.77       23.39     11.69 o 
  -5   8   1       48.98       43.24     13.03 o 
  -4   8   1        1.16        7.23     18.64 o 
  -3   8   1      898.70      886.40     39.41 o 
  -2   8   1      563.78      571.92     36.37 o 
  -1   8   1     4118.98     4281.74     77.59 o 
   0   8   1      209.64      215.99     18.96 o 
   1   8   1     3507.71     3647.50     87.20 o 
   2   8   1     1114.06     1113.82     42.47 o 
   3   8   1      927.17      938.91     27.86 o 
   4   8   1      639.00      619.21     28.96 o 
   5   8   1      311.98      295.62     26.15 o 
   6   8   1        6.27       24.08      9.70 o 
   7   8   1      860.29      990.75     43.76 o 
   8   8   1     1475.86     1517.57     59.49 o 
   9   8   1      325.29      266.42     62.14 o 
  10   8   1     1526.23     1725.93     95.96 o 
  11   8   1       74.84       62.13     35.61 o 
  12   8   1      234.55      144.90     46.10 o 
  13   8   1      174.31      148.37     84.48 o 
  14   8   1        0.31       11.87     16.98 o 
 -13   9   1        0.59        2.06     15.97 o 
 -12   9   1      110.22       65.81     26.79 o 
 -11   9   1       85.44       59.47     27.18 o 
 -10   9   1       66.63       74.37     27.58 o 
  -9   9   1       22.61       34.92     20.01 o 
  -8   9   1       77.06       29.04     39.51 o 
  -7   9   1       65.37      163.84     91.01 o 
  -6   9   1       73.26       87.46     19.59 o 
  -5   9   1       37.01       44.83     13.48 o 
  -4   9   1     1115.39     1151.75     55.69 o 
  -3   9   1      250.07      301.78     32.76 o 
  -2   9   1      729.28      800.02     36.38 o 
  -1   9   1       20.90       28.76     11.08 o 
   0   9   1      220.71      182.41     32.33 o 
   1   9   1       52.28       34.23     10.79 o 
   2   9   1      369.16      402.08     31.58 o 
   3   9   1        3.61       14.96     16.55 o 
   4   9   1      307.75      264.52     32.84 o 
   5   9   1      226.06      167.70     27.94 o 
   6   9   1       91.60       71.86     39.01 o 
   7   9   1      176.47       70.66     20.16 o 
   8   9   1        0.99       28.14     14.07 o 
   9   9   1      208.49      208.90     31.70 o 
  10   9   1       73.97       71.56     26.06 o 
  11   9   1      210.99      142.38     38.82 o 
  12   9   1       35.48       -9.57     21.82 o 
 -10  10   1       26.44       34.66     16.52 o 
  -9  10   1       79.45       91.85     20.37 o 
  -8  10   1       17.67       56.74     22.42 o 
  -7  10   1      258.38      224.14     34.43 o 
  -6  10   1      642.86      741.06     43.63 o 
  -5  10   1       30.28       65.61     20.59 o 
  -4  10   1      557.67      501.22     39.66 o 
  -3  10   1       38.49       63.18     19.78 o 
  -2  10   1      223.74      209.31     24.79 o 
  -1  10   1       55.52       48.47     20.05 o 
   0  10   1        0.00       15.64     17.31 o 
   1  10   1       21.25       26.12     29.81 o 
   2  10   1      271.56      288.36     31.47 o 
   3  10   1       68.61      136.21     26.32 o 
   4  10   1      682.49      728.56     66.82 o 
   5  10   1      388.22      408.99     35.58 o 
   6  10   1      266.89      203.13     46.57 o 
   7  10   1      521.94      492.02     60.49 o 
   8  10   1        1.34       45.91     13.12 o 
   9  10   1      102.25       68.29     17.55 o 
  10  10   1       34.50       42.49     12.65 o 
  -7  11   1       51.25       88.40     30.44 o 
  -6  11   1      225.32      248.59     40.50 o 
  -5  11   1      539.78      488.75     48.85 o 
  -4  11   1        0.19      -10.45     22.51 o 
  -3  11   1      393.58      367.15     61.17 o 
  -2  11   1      306.66      235.33     41.50 o 
  -1  11   1        0.80       27.70     13.39 o 
   0  11   1      168.25      121.21     26.63 o 
   1  11   1       46.47       37.84     19.93 o 
   2  11   1      113.09       49.92     18.29 o 
   3  11   1      491.28      497.75     46.59 o 
   4  11   1      232.12      187.72     29.83 o 
   5  11   1       38.53       53.39     24.44 o 
   6  11   1      183.92      229.46     36.92 o 
   7  11   1        4.23       38.81     23.79 o 
 -19   0   2     1254.51     1115.89    300.74 o 
 -18   0   2        8.51       -6.73     30.86 o 
 -17   0   2     2939.89     3067.50   2087.34 o 
 -16   0   2      130.01       53.42     26.51 o 
 -15   0   2      162.13      185.19     45.11 o 
 -14   0   2     1741.03     1808.76    111.59 o 
 -13   0   2      982.75      934.54    180.64 o 
 -12   0   2        6.86       16.60      7.72 o 
 -11   0   2     2763.73     2842.81     66.70 o 
 -10   0   2    17946.83    18090.96    370.67 o 
  -9   0   2     7701.28     7042.56    180.05 o 
  -8   0   2    33319.11    34197.11    345.65 o 
  -7   0   2     2975.53     2672.61     56.22 o 
  -6   0   2     1583.39     1379.82     40.36 o 
  -5   0   2    27750.56    27412.81    380.67 o 
  -4   0   2      409.19      375.13     42.34 o 
  -3   0   2     5941.39     5745.23    118.32 o 
  -2   0   2    21042.92    20592.06    286.09 o 
  -1   0   2    13572.36    12658.61    128.56 o 
   1   0   2     8464.54     8485.03     81.48 o 
   2   0   2    17155.13    17052.32    162.04 o 
   3   0   2    23991.91    23263.79    262.96 o 
   4   0   2     3640.82     3572.92     55.25 o 
   5   0   2     1640.66     1609.40     31.89 o 
   6   0   2    15496.22    17074.57    180.87 o 
   7   0   2    24162.57    24944.49    258.84 o 
   8   0   2     4981.12     4849.34     79.72 o 
   9   0   2     9449.59     9633.14    265.72 o 
  10   0   2     1720.68     1661.96     84.68 o 
  11   0   2    11429.45    12666.68    447.78 o 
  12   0   2     1755.01     1855.46    140.87 o 
  13   0   2     2345.64     2276.88    161.84 o 
  14   0   2      197.31      172.13     60.94 o 
  15   0   2      809.81      654.49    198.25 o 
  16   0   2        8.61       -1.19     11.48 o 
  18   0   2      790.21      686.55    185.59 o 
 -19   1   2       32.71       17.65     24.14 o 
 -18   1   2      541.02      560.49    114.36 o 
 -17   1   2       16.32       21.38     26.51 o 
 -16   1   2      735.11      653.97    132.48 o 
 -15   1   2       61.11       67.37     27.07 o 
 -14   1   2       20.66       -1.47     17.81 o 
 -13   1   2       42.18        0.39     11.23 o 
 -12   1   2        7.19       22.43      6.44 o 
 -11   1   2     2620.71     2651.16     53.89 o 
 -10   1   2     1959.60     1832.35     50.41 o 
  -9   1   2    17500.87    17453.71    206.23 o 
  -8   1   2     8358.56     7928.99     81.56 o 
  -7   1   2     2754.16     2751.43     46.52 o 
  -6   1   2      300.28      263.71     31.29 o 
  -5   1   2      165.82      182.71     20.02 o 
  -4   1   2    11583.37    11743.14    102.74 o 
  -3   1   2     8901.23     8974.19    104.32 o 
  -2   1   2     1023.68     1010.33     15.44 o 
  -1   1   2    10029.99     9732.70     56.99 o 
   0   1   2    12940.94    12806.98     74.21 o 
   1   1   2    32636.10    30899.84    171.23 o 
   2   1   2     4840.95     4793.86     37.73 o 
   3   1   2      842.55      781.65     12.62 o 
   4   1   2     1864.17     1772.49     23.41 o 
   5   1   2     1740.45     1715.45     32.14 o 
   6   1   2     7407.94     7470.33     47.52 o 
   7   1   2     2098.51     2097.41     27.41 o 
   8   1   2     3800.63     3699.89     62.67 o 
   9   1   2      513.83      583.39     14.99 o 
  10   1   2     2418.97     2406.65     72.85 o 
  11   1   2     3093.27     3176.18    109.09 o 
  12   1   2     6841.84     7365.02    178.10 o 
  13   1   2      226.72      218.09     39.69 o 
  14   1   2        4.70       13.06     19.79 o 
  15   1   2      308.43      321.11     43.01 o 
  16   1   2      486.33      346.24    109.61 o 
  17   1   2       41.59       22.83     17.46 o 
  18   1   2      125.40      111.19     44.32 o 
 -19   2   2       16.56       34.87     20.96 o 
 -18   2   2        0.38        0.86     13.59 o 
 -17   2   2       32.26       13.87     18.59 o 
 -16   2   2     1224.97     1128.14     79.91 o 
 -15   2   2       54.61       41.16     15.03 o 
 -14   2   2      519.49      471.90     61.81 o 
 -13   2   2      274.20      303.16     60.34 o 
 -12   2   2      598.42      652.59     96.91 o 
 -11   2   2     2521.92     2619.57     48.90 o 
 -10   2   2      603.39      517.74     45.94 o 
  -9   2   2       22.36       17.76      9.50 o 
  -8   2   2      552.58      545.97     19.23 o 
  -7   2   2     8180.82     8521.09     87.14 o 
  -6   2   2     8385.77     8604.00    136.78 o 
  -5   2   2     5842.48     5546.68     71.92 o 
  -4   2   2      123.51      137.53     13.59 o 
  -3   2   2    19672.93    18987.42    138.55 o 
  -2   2   2    19744.22    19944.38    127.51 o 
  -1   2   2     8434.27     8241.48     75.03 o 
   0   2   2     3584.73     3501.04     36.04 o 
   1   2   2      319.80      322.63      8.47 o 
   2   2   2       14.30       27.22      7.55 o 
   3   2   2     3002.03     3096.30     42.51 o 
   4   2   2    21420.62    21316.08    188.48 o 
   5   2   2     3626.97     3710.33     49.80 o 
   6   2   2     5612.83     5558.27     84.67 o 
   7   2   2        0.71        0.66      7.82 o 
   8   2   2      199.46      238.37     22.97 o 
   9   2   2     3856.92     4029.99    108.62 o 
  10   2   2      279.12      314.51     38.26 o 
  11   2   2        9.25       17.07      7.63 o 
  12   2   2      570.17      611.94     47.23 o 
  13   2   2      488.57      535.07     42.08 o 
  14   2   2     2437.57     2616.85     85.65 o 
  15   2   2      264.93      199.84     50.85 o 
  16   2   2      187.76      126.86     40.95 o 
  17   2   2      254.77      205.63     52.06 o 
  18   2   2       16.84       22.95     20.58 o 
 -19   3   2        5.11       18.62     16.76 o 
 -18   3   2      690.49      597.67    110.88 o 
 -17   3   2      334.72      350.63     63.10 o 
 -16   3   2      658.55      592.99     59.13 o 
 -15   3   2     1915.83     1921.65    118.70 o 
 -14   3   2        0.60       19.03     12.04 o 
 -13   3   2      670.83      533.91     75.98 o 
 -12   3   2     4928.39     5613.01    153.74 o 
 -11   3   2       41.84       73.54     26.31 o 
 -10   3   2     2808.64     2824.77     53.52 o 
  -9   3   2     1444.16     1538.37     50.12 o 
  -8   3   2     1223.19     1160.66     27.51 o 
  -7   3   2    24189.24    24482.88    283.23 o 
  -6   3   2    18155.37    19038.04    205.32 o 
  -5   3   2     1938.86     1717.90     30.17 o 
  -4   3   2     9193.17     9116.22     97.74 o 
  -3   3   2    20883.25    20441.47    152.14 o 
  -2   3   2     7760.54     7129.23     69.35 o 
  -1   3   2    25940.91    25512.25    172.09 o 
   0   3   2     1247.18     1242.54     30.00 o 
   1   3   2     6704.10     6694.04     64.83 o 
   2   3   2    19978.55    19793.49    108.15 o 
   3   3   2      799.77      815.61     16.50 o 
   4   3   2     1947.56     1813.22     48.92 o 
   5   3   2     8343.71     7845.96     60.65 o 
   6   3   2      553.41      602.58     21.00 o 
   7   3   2     4609.34     4572.59     79.12 o 
   8   3   2     5886.27     5813.20    103.46 o 
   9   3   2      536.66      523.97     61.28 o 
  10   3   2     7510.20     7810.48    169.44 o 
  11   3   2       47.87       17.79     10.63 o 
  12   3   2        5.84        2.71     11.98 o 
  13   3   2     2979.86     3063.65    105.20 o 
  14   3   2      427.55      333.46     52.28 o 
  15   3   2      551.30      398.24     89.88 o 
  16   3   2      378.28      324.40     57.97 o 
  17   3   2       38.63       43.92     26.51 o 
  18   3   2      346.97      194.29     89.82 o 
 -18   4   2        1.55       46.39     22.23 o 
 -17   4   2      464.09      394.91    119.90 o 
 -16   4   2      353.14      393.88     53.91 o 
 -15   4   2      252.23      257.75     45.73 o 
 -14   4   2       28.30       20.42     12.69 o 
 -13   4   2      191.64      197.70     42.79 o 
 -12   4   2       89.40      103.67     20.77 o 
 -11   4   2     2237.49     2198.12    106.05 o 
 -10   4   2     2481.60     2564.29     66.46 o 
  -9   4   2       21.37       16.78     24.96 o 
  -8   4   2     4405.39     4458.00     69.04 o 
  -7   4   2      494.67      590.89     25.33 o 
  -6   4   2      360.70      348.27     19.55 o 
  -5   4   2      768.43      802.79     31.47 o 
  -4   4   2        2.35       15.99      5.56 o 
  -3   4   2      115.75      129.66      8.72 o 
  -2   4   2     7759.03     7680.03     69.26 o 
  -1   4   2       21.17       16.30      8.28 o 
   0   4   2     5819.25     6087.21    102.12 o 
   1   4   2     1972.97     1943.10     29.65 o 
   2   4   2     5186.59     5090.67     55.40 o 
   3   4   2     1961.14     1867.04     41.52 o 
   4   4   2        1.23       10.81      4.76 o 
   5   4   2     1962.00     1997.75     30.37 o 
   6   4   2      963.00     1007.18     19.27 o 
   7   4   2       82.26       82.64      8.42 o 
   8   4   2        3.70       27.09      6.84 o 
   9   4   2     6487.49     6674.16    164.82 o 
  10   4   2      625.24      672.88     48.93 o 
  11   4   2     1100.94     1210.93     50.25 o 
  12   4   2       16.02       28.72      6.63 o 
  13   4   2        9.21       29.46     23.46 o 
  14   4   2      143.92       97.32     31.51 o 
  15   4   2        0.57       56.59     32.84 o 
  16   4   2       26.30       30.86     29.68 o 
  17   4   2      145.87      117.13     46.69 o 
 -18   5   2       32.15       45.90     25.72 o 
 -17   5   2       40.68       75.07     26.71 o 
 -16   5   2       19.46        6.65     16.22 o 
 -15   5   2      687.87      662.59     98.54 o 
 -14   5   2      274.67      307.05     43.76 o 
 -13   5   2     2193.08     2468.30    104.33 o 
 -12   5   2      274.51      305.14     51.28 o 
 -11   5   2       26.83       23.17     16.62 o 
 -10   5   2        4.56       -7.96     27.50 o 
  -9   5   2      105.42      141.31     27.15 o 
  -8   5   2      610.22      619.98     43.50 o 
  -7   5   2       22.07       40.65     14.22 o 
  -6   5   2     8500.03     8771.23     90.69 o 
  -5   5   2     2139.10     2194.48     35.38 o 
  -4   5   2    13950.67    13759.50    149.95 o 
  -3   5   2       66.96       71.62     13.22 o 
  -2   5   2     3650.56     3391.36     43.42 o 
  -1   5   2      263.76      283.64     14.24 o 
   0   5   2       44.87       64.08     11.71 o 
   1   5   2      115.32      133.39     13.15 o 
   2   5   2      211.32      148.93     18.79 o 
   3   5   2     5124.10     5005.41     66.52 o 
   4   5   2     2309.26     2200.63     45.25 o 
   5   5   2     2809.92     2903.42     64.98 o 
   6   5   2      450.91      383.43     31.13 o 
   7   5   2     2594.27     2713.68     39.42 o 
   8   5   2       43.94       32.06      9.81 o 
   9   5   2       21.25       42.97     19.79 o 
  10   5   2       55.54       18.63     15.21 o 
  11   5   2     1154.68     1197.68     89.23 o 
  12   5   2       31.95       39.25     18.44 o 
  13   5   2      838.02      881.20     67.18 o 
  14   5   2      169.80      235.84     44.32 o 
  15   5   2      259.26      197.58     66.20 o 
  16   5   2      186.68      224.76     54.61 o 
 -17   6   2      155.40       96.65     65.49 o 
 -16   6   2      886.24     1144.34    314.19 o 
 -15   6   2      119.56       95.77     59.75 o 
 -14   6   2     1894.29     2115.26    132.93 o 
 -13   6   2      593.34      569.02     71.67 o 
 -12   6   2     1376.18     1350.91     80.71 o 
 -11   6   2     1906.56     1864.24     92.58 o 
 -10   6   2      342.56      308.82     62.17 o 
  -9   6   2        1.42       -0.58      7.14 o 
  -8   6   2      839.68      844.92     28.46 o 
  -7   6   2     6429.52     6707.25    146.76 o 
  -6   6   2      118.63       96.53     16.35 o 
  -5   6   2     9720.49     9767.69    155.33 o 
  -4   6   2       46.21       39.57     11.59 o 
  -3   6   2    14075.48    14296.29    140.55 o 
  -2   6   2     2821.35     2871.00     54.87 o 
  -1   6   2     1084.88     1018.24     39.88 o 
   0   6   2      988.60      931.79     28.20 o 
   1   6   2      879.86      793.04     33.49 o 
   2   6   2        8.15        0.02      6.40 o 
   3   6   2     6631.46     6671.52    109.73 o 
   4   6   2     4893.88     4777.67     92.83 o 
   5   6   2     2940.93     3205.20     81.85 o 
   6   6   2     6662.51     6878.55    134.89 o 
   7   6   2       11.20       25.00     12.97 o 
   8   6   2     3885.90     4164.69     88.53 o 
   9   6   2       51.21       82.64     27.10 o 
  10   6   2      184.82      218.11     56.34 o 
  11   6   2       82.71       65.73     24.89 o 
  12   6   2     1718.83     1884.47    128.60 o 
  13   6   2       24.74       42.86     20.77 o 
  14   6   2      839.71      654.41    123.95 o 
  15   6   2      466.60      378.45     59.40 o 
  16   6   2      270.42      165.91     50.85 o 
 -16   7   2       29.90       19.68     17.57 o 
 -15   7   2      296.91      338.72     43.78 o 
 -14   7   2       26.23       54.59     43.13 o 
 -13   7   2      754.50      844.98    155.25 o 
 -12   7   2      107.24       89.13     29.69 o 
 -11   7   2       56.72       75.74     34.82 o 
 -10   7   2      177.90      162.98     35.01 o 
  -9   7   2      232.17      123.92     28.30 o 
  -8   7   2      411.86      369.13     32.91 o 
  -7   7   2     2131.78     2101.01     56.10 o 
  -6   7   2     2336.28     2441.74    101.55 o 
  -5   7   2      155.35       90.86     16.15 o 
  -4   7   2     4894.45     5505.37    107.07 o 
  -3   7   2        3.56       32.25     22.56 o 
  -2   7   2     2014.01     1873.40     62.87 o 
  -1   7   2      357.28      395.25     34.39 o 
   0   7   2        2.06       12.08     12.45 o 
   1   7   2       35.99       31.13     10.78 o 
   2   7   2     1090.82     1033.44     35.67 o 
   3   7   2     2088.17     2084.49     63.07 o 
   4   7   2     1457.24     1521.31     37.83 o 
   5   7   2     1585.45     1767.59     63.84 o 
   6   7   2      484.22      519.61     49.76 o 
   7   7   2     1475.19     1602.42     62.44 o 
   8   7   2       11.33       35.48     36.44 o 
   9   7   2      256.32      239.07     48.84 o 
  10   7   2        1.74        0.04     41.94 o 
  11   7   2       86.98       68.10     22.91 o 
  12   7   2        0.38       -1.58     19.93 o 
  13   7   2      365.65      436.41     63.51 o 
  14   7   2       41.83       55.00     41.94 o 
  15   7   2      157.91      153.01     61.73 o 
 -14   8   2       13.61       11.65     16.07 o 
 -13   8   2      103.65       96.55     47.88 o 
 -12   8   2       14.51       14.55     27.30 o 
 -11   8   2      128.09      104.25     32.56 o 
 -10   8   2       85.64       78.87     26.43 o 
  -9   8   2       63.62       71.05     74.99 o 
  -8   8   2      543.63      622.05     74.33 o 
  -7   8   2        9.29       18.46     10.00 o 
  -6   8   2       54.13       55.09     16.85 o 
  -5   8   2      470.74      476.44     70.51 o 
  -4   8   2      428.66      441.55     27.32 o 
  -3   8   2       63.74       78.37     14.97 o 
  -2   8   2      832.10      875.67     51.45 o 
  -1   8   2       11.14        1.57     13.64 o 
   0   8   2     1318.91     1302.38     51.93 o 
   1   8   2      680.32      714.00     36.69 o 
   2   8   2       54.17       43.83     10.75 o 
   3   8   2      179.61      165.97     22.37 o 
   4   8   2       28.83       30.89      9.78 o 
   5   8   2        0.55        7.81      7.17 o 
   6   8   2      103.20       83.37     14.65 o 
   7   8   2       61.39       71.38     14.32 o 
   8   8   2        4.15       22.74     14.56 o 
   9   8   2      482.09      566.33     37.48 o 
  10   8   2       60.91       57.33     43.33 o 
  11   8   2      285.84      356.57     56.52 o 
  12   8   2      126.78      121.21     37.41 o 
  13   8   2        0.25       10.02     13.35 o 
 -13   9   2      180.19      103.56     84.09 o 
 -12   9   2      337.46      456.32     66.74 o 
 -11   9   2       72.00       46.79     31.10 o 
 -10   9   2      490.61      469.66     43.00 o 
  -9   9   2      467.42      419.91     56.21 o 
  -8   9   2      332.73      279.26     40.04 o 
  -7   9   2      843.48      946.14     94.20 o 
  -6   9   2      533.99      503.41     38.56 o 
  -5   9   2      411.32      395.01     35.64 o 
  -4   9   2     2638.69     2646.57     68.92 o 
  -3   9   2      547.77      528.99     41.41 o 
  -2   9   2      483.47      552.64     38.28 o 
  -1   9   2     1533.24     1599.13     79.50 o 
   0   9   2       97.39      106.95     21.45 o 
   1   9   2      785.23      804.95     40.47 o 
   2   9   2     1656.47     1711.88     71.16 o 
   3   9   2       66.23       49.83     12.81 o 
   4   9   2      757.68      783.12     54.46 o 
   5   9   2     1009.17     1057.52     48.02 o 
   6   9   2        7.95       43.91     23.36 o 
   7   9   2      537.30      522.69     50.04 o 
   8   9   2      269.02      306.82     44.11 o 
   9   9   2        7.79       23.42     11.57 o 
  10   9   2      357.39      343.65     31.36 o 
  11   9   2      127.15      141.58     27.91 o 
  12   9   2      111.04       39.62     19.86 o 
 -11  10   2      191.34      133.17     55.00 o 
 -10  10   2        0.61       17.30     17.85 o 
  -9  10   2       30.00       51.22     34.28 o 
  -8  10   2       71.76       65.54     26.51 o 
  -7  10   2       15.24       41.74     20.64 o 
  -6  10   2        3.76       41.15     34.60 o 
  -5  10   2      136.04      133.77     26.42 o 
  -4  10   2       40.71       14.95     14.25 o 
  -3  10   2      348.95      324.65     36.17 o 
  -2  10   2       24.43       27.45     17.25 o 
  -1  10   2      133.91      147.30     21.96 o 
   0  10   2       18.87        0.40     11.44 o 
   1  10   2       44.58       40.62     27.06 o 
   2  10   2        0.28        6.76     13.57 o 
   3  10   2      397.41      371.41     40.68 o 
   4  10   2       46.29       73.89     21.31 o 
   5  10   2      246.38      254.56     32.60 o 
   6  10   2      501.00      478.41     33.72 o 
   7  10   2        8.93       53.75     16.33 o 
   8  10   2       68.28       57.96     17.55 o 
   9  10   2        0.03       17.21     12.00 o 
  10  10   2        6.39       13.93     10.02 o 
  -8  11   2        8.07        5.99     23.70 o 
  -7  11   2      205.17      154.17     41.82 o 
  -6  11   2        2.97       68.57     24.68 o 
  -5  11   2       48.75       66.17     23.90 o 
  -4  11   2        6.40       40.00     16.67 o 
  -3  11   2       56.64       48.52     21.43 o 
  -2  11   2       14.34        7.15     11.71 o 
  -1  11   2      314.51      367.89     68.02 o 
   0  11   2       57.09       60.71     18.57 o 
   1  11   2      205.79      207.81     33.88 o 
   2  11   2       80.19       79.42     24.67 o 
   3  11   2       24.57       -2.76     12.53 o 
   4  11   2       16.68       52.43     22.25 o 
   5  11   2       13.42       47.26     26.82 o 
   6  11   2       89.91       61.66     21.18 o 
 -19   1   3      176.26      102.52     42.70 o 
 -18   1   3        2.14       -3.52     34.82 o 
 -17   1   3      269.25      291.90     44.04 o 
 -16   1   3     1833.83     1989.08    130.80 o 
 -15   1   3      402.18      325.80     71.07 o 
 -14   1   3     3940.55     4346.18    127.80 o 
 -13   1   3     4411.73     4936.65     80.46 o 
 -12   1   3      458.73      375.10     40.49 o 
 -11   1   3     7905.87     8140.24    130.10 o 
 -10   1   3      386.86      439.14     47.78 o 
  -9   1   3     2597.96     2532.72     54.70 o 
  -8   1   3     5573.77     5545.03     86.21 o 
  -7   1   3     3709.39     3736.52     61.31 o 
  -6   1   3     4070.35     3915.56     56.00 o 
  -5   1   3    27288.79    26281.79    217.41 o 
  -4   1   3      673.08      709.81     19.78 o 
  -3   1   3    33929.23    32107.24    314.83 o 
  -2   1   3    27412.33    26548.16    166.30 o 
  -1   1   3      932.40     1001.96     13.23 o 
   0   1   3    17876.79    17079.54     91.72 o 
   1   1   3    12462.36    12528.95     86.27 o 
   2   1   3       78.45      112.95      8.68 o 
   3   1   3    11277.25    11036.90     62.28 o 
   4   1   3    14239.67    13915.27     78.11 o 
   5   1   3     6972.89     7361.61     34.03 o 
   6   1   3    19741.68    19686.35    131.77 o 
   7   1   3        2.38       10.82      4.81 o 
   8   1   3     2034.86     2027.35     33.90 o 
   9   1   3     3743.13     3853.08     61.38 o 
  10   1   3       77.46       72.73     10.46 o 
  11   1   3      212.31      211.51     23.46 o 
  12   1   3     1997.05     2174.69     49.85 o 
  13   1   3      470.36      417.75     48.89 o 
  14   1   3     1095.12     1124.28     49.16 o 
  15   1   3      418.70      410.73     53.57 o 
  16   1   3       85.95       46.31     27.66 o 
  17   1   3      238.81      191.52     54.88 o 
  18   1   3        2.36       41.99     15.97 o 
 -19   2   3      206.34      122.66     55.60 o 
 -18   2   3       43.30       25.44     31.85 o 
 -17   2   3      457.23      359.46     82.90 o 
 -16   2   3       30.62       22.86     25.72 o 
 -15   2   3     3192.36     3469.27    121.53 o 
 -14   2   3      400.75      378.64     87.62 o 
 -13   2   3     4269.96     4739.12    132.03 o 
 -12   2   3    10383.74    10898.03    379.37 o 
 -11   2   3      209.78      174.68     19.44 o 
 -10   2   3     8685.98     8944.16    122.32 o 
  -9   2   3      136.08      185.41     16.37 o 
  -8   2   3     1351.23     1438.77     43.45 o 
  -7   2   3     4018.87     4002.82     70.18 o 
  -6   2   3    22653.24    22783.05    198.95 o 
  -5   2   3      163.80      189.42     24.08 o 
  -4   2   3    29373.71    28053.75    201.82 o 
  -3   2   3    12991.41    12600.11     88.09 o 
  -2   2   3    13738.18    13211.08    107.48 o 
  -1   2   3     9483.61     9599.69     52.55 o 
   0   2   3      948.52      914.94     16.23 o 
   1   2   3     2984.07     3121.30     30.45 o 
   2   2   3     8097.53     8061.01     68.01 o 
   3   2   3    12083.53    11531.66    120.73 o 
   4   2   3    12085.60    12375.79     88.46 o 
   5   2   3    28829.19    28758.38    191.24 o 
   6   2   3     1568.31     1553.06     32.57 o 
   7   2   3    11476.01    11656.27    113.13 o 
   8   2   3      743.80      654.69     37.68 o 
   9   2   3     1025.21     1021.45     40.09 o 
  10   2   3      395.16      412.68     24.40 o 
  11   2   3      978.35     1047.13     25.53 o 
  12   2   3       24.90       40.10     10.63 o 
  13   2   3     1912.66     2090.83     69.81 o 
  14   2   3      538.73      503.72     68.74 o 
  15   2   3     1450.03     1507.70     88.44 o 
  16   2   3      794.13      809.94     75.63 o 
  17   2   3       50.66       26.66     15.59 o 
  18   2   3       60.48        8.84     24.73 o 
 -19   3   3      148.15      117.61     49.62 o 
 -18   3   3       15.76       44.60     21.81 o 
 -17   3   3      314.96      300.47     59.14 o 
 -16   3   3      109.21      189.54     45.11 o 
 -15   3   3      629.62      535.03    119.76 o 
 -14   3   3      142.23       86.00     25.77 o 
 -13   3   3      124.51       78.62     29.28 o 
 -12   3   3      558.72      532.71     91.61 o 
 -11   3   3      169.90      167.53     19.89 o 
 -10   3   3     4508.66     4537.34     79.19 o 
  -9   3   3      185.87      159.16     21.13 o 
  -8   3   3     2605.71     2604.41     51.44 o 
  -7   3   3     2384.79     2212.50     51.42 o 
  -6   3   3     1167.53     1135.15     23.70 o 
  -5   3   3     4051.20     3999.08    113.21 o 
  -4   3   3       42.98       88.68     12.60 o 
  -3   3   3     7653.82     7491.74     73.13 o 
  -2   3   3      717.13      620.80     16.50 o 
  -1   3   3     2814.24     2716.82     34.30 o 
   0   3   3     1690.36     1533.47     22.30 o 
   1   3   3     2220.29     2002.20     25.75 o 
   2   3   3     5205.71     5006.07     46.74 o 
   3   3   3      443.25      383.88     12.93 o 
   4   3   3    14739.78    15126.64     97.98 o 
   5   3   3      306.84      269.39     12.95 o 
   6   3   3     2871.36     2817.61     40.41 o 
   7   3   3     4273.58     4467.62     68.29 o 
   8   3   3        2.93       30.47     12.22 o 
   9   3   3      121.61      103.83     19.40 o 
  10   3   3      799.35      776.57     30.24 o 
  11   3   3      624.45      617.29     32.81 o 
  12   3   3       81.55       31.20      7.87 o 
  13   3   3      710.36      724.94     53.02 o 
  14   3   3      754.63      705.75     79.23 o 
  15   3   3      113.68      112.86     40.76 o 
  16   3   3      152.58      136.92     39.89 o 
  17   3   3       31.42       41.15     37.59 o 
 -18   4   3     1212.13     1165.27    266.37 o 
 -17   4   3       61.85       30.07     23.74 o 
 -16   4   3      757.83      741.07    139.30 o 
 -15   4   3      282.08      371.58     44.21 o 
 -14   4   3      186.90      155.95     34.53 o 
 -13   4   3     1171.99     1195.15    135.57 o 
 -12   4   3     1830.83     1865.07     85.69 o 
 -11   4   3      252.36      311.54     38.33 o 
 -10   4   3     4411.58     4674.19    107.25 o 
  -9   4   3    19214.36    19876.26    356.93 o 
  -8   4   3     2622.47     2624.19     68.22 o 
  -7   4   3     9542.68     9699.25    115.06 o 
  -6   4   3      205.40      196.93     13.65 o 
  -5   4   3     1115.45     1158.69     26.47 o 
  -4   4   3     7032.85     7291.66     80.31 o 
  -3   4   3     7400.80     7336.14     78.80 o 
  -2   4   3     1820.41     1777.15     31.98 o 
  -1   4   3    23135.79    22974.12    157.24 o 
   0   4   3     5086.25     4853.02     62.47 o 
   1   4   3     9121.28     9089.09     72.39 o 
   2   4   3    27475.41    27593.15    185.87 o 
   3   4   3     1240.74     1252.79     16.75 o 
   4   4   3     7430.71     7720.48     70.98 o 
   5   4   3      279.95      303.00     14.88 o 
   6   4   3     2226.34     2202.96     43.97 o 
   7   4   3     2562.89     2617.11     52.80 o 
   8   4   3     4224.04     4218.48     99.24 o 
   9   4   3        2.49       16.11     26.79 o 
  10   4   3     4388.00     4675.63    120.04 o 
  11   4   3      732.43      788.17     28.52 o 
  12   4   3     2104.46     2128.79     77.57 o 
  13   4   3      507.41      512.56     66.97 o 
  14   4   3       24.83       14.45     19.59 o 
  15   4   3        0.05       30.86     30.07 o 
  16   4   3      125.55      203.50     50.03 o 
  17   4   3      213.06      234.95     50.45 o 
 -18   5   3       47.02       81.91     41.94 o 
 -17   5   3      520.94      494.95    122.07 o 
 -16   5   3       75.77       19.31     27.70 o 
 -15   5   3       15.14       11.75     22.34 o 
 -14   5   3      321.76      277.96     47.35 o 
 -13   5   3     1603.97     1766.50    195.67 o 
 -12   5   3      158.51       97.32     33.26 o 
 -11   5   3      288.68      275.78     38.94 o 
 -10   5   3     1125.65     1174.29     35.11 o 
  -9   5   3     4680.90     4785.12    175.66 o 
  -8   5   3     8512.83     8908.78    167.56 o 
  -7   5   3       43.73       42.40      8.15 o 
  -6   5   3     2571.92     2620.40     60.23 o 
  -5   5   3     4717.37     4938.54     67.23 o 
  -4   5   3      355.89      336.35     20.25 o 
  -3   5   3     1177.16     1191.56     32.83 o 
  -2   5   3     8212.13     8232.54     85.81 o 
  -1   5   3       15.18        8.66      5.00 o 
   0   5   3    13924.24    14242.46    136.41 o 
   1   5   3    15746.49    16405.45    155.46 o 
   2   5   3      330.40      325.02     17.46 o 
   3   5   3     9561.64     9777.54     99.51 o 
   4   5   3      229.43      226.58     14.58 o 
   5   5   3       88.31       86.91      8.24 o 
   6   5   3     1961.87     1932.03     39.22 o 
   7   5   3     2529.20     2630.61     55.60 o 
   8   5   3     2254.10     2222.81    108.22 o 
   9   5   3     1656.58     1600.46     89.88 o 
  10   5   3      315.26      295.59     58.56 o 
  11   5   3     2363.45     2260.08     98.51 o 
  12   5   3     1675.69     1623.23     92.20 o 
  13   5   3      181.58      132.57     35.54 o 
  14   5   3      213.58      256.40     41.17 o 
  15   5   3      107.26       92.68     32.33 o 
  16   5   3        5.49       18.24     36.21 o 
 -17   6   3        3.54       24.96     17.35 o 
 -16   6   3       12.97       61.31     26.66 o 
 -15   6   3       63.77       41.67     24.32 o 
 -14   6   3      195.73      240.82     39.45 o 
 -13   6   3        2.98       16.07     15.15 o 
 -12   6   3        7.07       -5.54     58.96 o 
 -11   6   3      101.04      102.78     36.79 o 
 -10   6   3      398.08      327.97     51.28 o 
  -9   6   3      656.45      618.62     42.82 o 
  -8   6   3      320.98      312.08     18.46 o 
  -7   6   3      962.46      958.06     44.04 o 
  -6   6   3       87.80       56.07     26.79 o 
  -5   6   3      361.23      326.89     35.00 o 
  -4   6   3      119.18       86.04     16.29 o 
  -3   6   3       63.04       67.22      9.74 o 
  -2   6   3       36.07       23.75      6.05 o 
  -1   6   3      175.97      181.91     17.99 o 
   0   6   3     1127.77     1063.51     34.80 o 
   1   6   3      820.42      766.08     30.24 o 
   2   6   3        1.84        0.80      6.87 o 
   3   6   3      220.74      236.44     20.83 o 
   4   6   3      136.98       80.92     21.02 o 
   5   6   3      284.33      304.57     31.04 o 
   6   6   3      276.39      263.41     17.55 o 
   7   6   3      251.54      215.81     21.80 o 
   8   6   3       78.61       74.15     18.56 o 
   9   6   3       36.19       37.83     14.02 o 
  10   6   3      180.94      226.65     72.81 o 
  11   6   3      204.08      155.61     61.73 o 
  12   6   3       42.08       36.59     20.89 o 
  13   6   3        1.38        5.68     18.15 o 
  14   6   3        8.13       10.13     13.54 o 
  15   6   3        6.13       21.73     12.16 o 
 -16   7   3      502.59      437.67     94.77 o 
 -15   7   3      169.90      107.23     79.14 o 
 -14   7   3      410.50      375.29     74.82 o 
 -13   7   3        8.07       -1.31     20.56 o 
 -12   7   3        7.05      -14.75     25.13 o 
 -11   7   3     1969.36     2224.30    122.24 o 
 -10   7   3      178.57      174.97     39.16 o 
  -9   7   3      947.97      902.22     56.52 o 
  -8   7   3     3131.19     3217.80     86.73 o 
  -7   7   3      181.11      170.35     25.64 o 
  -6   7   3     3480.11     3716.85     79.20 o 
  -5   7   3      389.61      354.89     22.65 o 
  -4   7   3       91.65       64.61     14.41 o 
  -3   7   3      565.37      606.84     34.73 o 
  -2   7   3     3774.40     3884.14     77.31 o 
  -1   7   3      406.53      398.67     27.34 o 
   0   7   3     5141.19     5421.92     96.81 o 
   1   7   3     4361.99     4508.76     83.46 o 
   2   7   3      936.83     1000.71     35.61 o 
   3   7   3     2534.05     2498.41     88.88 o 
   4   7   3     1037.33     1135.56     31.58 o 
   5   7   3      327.77      355.21     24.73 o 
   6   7   3     1115.80     1111.09     37.52 o 
   7   7   3      527.97      556.61     43.71 o 
   8   7   3       21.99       14.71     11.44 o 
   9   7   3     2467.88     2724.58     86.51 o 
  10   7   3        1.43       19.53     13.49 o 
  11   7   3     1060.84     1045.11     67.19 o 
  12   7   3      136.75      129.21     27.96 o 
  13   7   3        4.38       26.97     33.56 o 
  14   7   3       57.98       26.46     15.27 o 
 -14   8   3        7.55       37.83     21.67 o 
 -13   8   3        2.61       14.55     17.71 o 
 -12   8   3      601.76      524.12     90.62 o 
 -11   8   3      871.85      771.16    104.27 o 
 -10   8   3      470.85      476.73     65.96 o 
  -9   8   3     1864.56     1767.55    169.47 o 
  -8   8   3      308.29      333.42     43.75 o 
  -7   8   3     1280.46     1440.62    100.87 o 
  -6   8   3      169.27       86.25     38.52 o 
  -5   8   3      213.22      212.35     23.94 o 
  -4   8   3      332.03      396.18     44.40 o 
  -3   8   3      837.25      780.17     32.68 o 
  -2   8   3      220.40      237.91     23.45 o 
  -1   8   3     1712.77     1790.05     71.70 o 
   0   8   3     1334.91     1328.18     45.48 o 
   1   8   3     2874.43     3020.62     75.79 o 
   2   8   3      865.91      886.65     33.68 o 
   3   8   3      240.98      228.94     21.28 o 
   4   8   3      554.52      545.10     28.58 o 
   5   8   3      377.51      396.73     30.41 o 
   6   8   3        0.52       53.57     15.53 o 
   7   8   3       70.73       51.96     15.42 o 
   8   8   3     1648.39     1799.52     60.67 o 
   9   8   3       31.24       48.22     16.05 o 
  10   8   3     1273.91     1348.96     73.56 o 
  11   8   3       13.60       12.42     27.76 o 
  12   8   3       99.08       52.24     22.83 o 
  13   8   3       79.28       14.42     31.57 o 
 -13   9   3       24.71       93.81     35.39 o 
 -12   9   3      543.18      445.57     55.41 o 
 -11   9   3       65.82      139.69     51.54 o 
 -10   9   3       53.15       77.00     25.35 o 
  -9   9   3       11.28       16.85     14.30 o 
  -8   9   3      106.73      111.27     31.45 o 
  -7   9   3        2.53       19.95     11.94 o 
  -6   9   3      205.05      290.52     26.22 o 
  -5   9   3      207.69      300.95     40.26 o 
  -4   9   3        3.63       54.37     18.11 o 
  -3   9   3      234.82      227.90     31.59 o 
  -2   9   3       34.31       22.56     18.68 o 
  -1   9   3       66.25      100.22     25.16 o 
   0   9   3      184.64      169.02     25.58 o 
   1   9   3      108.49      125.80     21.55 o 
   2   9   3      199.64      255.59     40.26 o 
   3   9   3       73.31       45.22     13.22 o 
   4   9   3      260.44      233.99     25.80 o 
   5   9   3        1.12       28.93     13.62 o 
   6   9   3      210.95      183.59     24.82 o 
   7   9   3       10.07       36.29     14.83 o 
   8   9   3      100.08      141.84     28.86 o 
   9   9   3      226.12      306.01    120.10 o 
  10   9   3        1.88       50.12     20.23 o 
  11   9   3      135.94       79.62     33.46 o 
 -11  10   3        0.80       22.51     33.24 o 
 -10  10   3       20.65        7.46     18.03 o 
  -9  10   3       91.59       90.73     29.20 o 
  -8  10   3        0.33       22.64     28.89 o 
  -7  10   3       91.30       38.66     16.93 o 
  -6  10   3      726.42      917.30     40.20 o 
  -5  10   3        1.13       44.25     15.22 o 
  -4  10   3      750.54      778.92     53.57 o 
  -3  10   3      188.90      168.06     24.82 o 
  -2  10   3      349.14      338.54     37.17 o 
  -1  10   3      322.61      324.16     43.16 o 
   0  10   3        2.24        6.45     26.16 o 
   1  10   3        0.41        9.08     12.64 o 
   2  10   3      322.76      319.07     35.20 o 
   3  10   3      162.66      178.94     32.86 o 
   4  10   3      214.42      223.70     25.36 o 
   5  10   3      443.09      510.24     33.95 o 
   6  10   3        2.59       21.81     14.73 o 
   7  10   3      456.86      507.68     42.29 o 
   8  10   3       50.55       62.05     19.18 o 
   9  10   3       31.38       68.07     23.43 o 
  -7  11   3      115.85      140.18     37.43 o 
  -6  11   3       54.68       67.73     21.01 o 
  -5  11   3      423.28      405.23     35.66 o 
  -4  11   3        0.16       26.82     15.39 o 
  -3  11   3      397.81      389.20     33.80 o 
  -2  11   3      244.54      319.13     36.72 o 
  -1  11   3       11.84       41.30     16.56 o 
   0  11   3      159.57      119.79     25.54 o 
   1  11   3       98.00       57.65     20.15 o 
   2  11   3        0.32       63.10     20.19 o 
   3  11   3      204.14      269.03     79.27 o 
   4  11   3       84.82       18.72     36.78 o 
   5  11   3        9.95        9.38     20.40 o 
   6  11   3      242.22      184.15     65.60 o 
 -19   0   4     1134.87      963.94    252.86 o 
 -18   0   4      653.67      653.70    175.69 o 
 -17   0   4     3095.68     3471.51    240.98 o 
 -16   0   4      310.94      276.20     72.02 o 
 -15   0   4      751.73      721.37    168.97 o 
 -14   0   4     1465.44     1492.00     75.04 o 
 -13   0   4      871.69      887.66     66.29 o 
 -12   0   4       20.20       45.46     37.79 o 
 -11   0   4      914.03      977.44    174.51 o 
 -10   0   4    16765.30    17083.09    273.76 o 
  -9   0   4      541.83      468.11     36.01 o 
  -8   0   4    37977.61    36480.77    215.26 o 
  -7   0   4      697.03      767.67     30.47 o 
  -6   0   4    22311.49    20876.97    309.84 o 
  -5   0   4    12715.93    12819.24    201.81 o 
  -4   0   4      823.79      835.73     41.55 o 
  -3   0   4      550.26      489.09     27.70 o 
  -2   0   4    24299.36    23347.07    238.67 o 
  -1   0   4     7832.61     7217.39    109.54 o 
   0   0   4    26874.07    25131.35    254.20 o 
   1   0   4    58949.77    54814.55    122.27 o 
   2   0   4     1794.76     1760.53     22.49 o 
   3   0   4    44896.07    43181.27    295.74 o 
   4   0   4     1712.52     1643.57     30.80 o 
   5   0   4      119.68      162.67     12.43 o 
   6   0   4      516.97      521.67     17.95 o 
   7   0   4    12042.31    11920.95    146.62 o 
   8   0   4      626.92      581.36     33.56 o 
   9   0   4    11022.18    12032.65    178.41 o 
  10   0   4     2155.11     2221.52     80.17 o 
  11   0   4     3436.31     3527.66     77.03 o 
  12   0   4     2612.05     2791.24    114.19 o 
  13   0   4      158.20      100.04     29.06 o 
  14   0   4      601.00      635.50    164.22 o 
  15   0   4      172.34      134.54     54.61 o 
  16   0   4       48.13       55.40     33.24 o 
  17   0   4        6.86       52.63     37.99 o 
 -19   1   4       89.07      123.82     44.11 o 
 -18   1   4     1305.86     1196.44    309.56 o 
 -17   1   4      278.57      317.46     56.59 o 
 -16   1   4     1044.78     1135.26    146.09 o 
 -15   1   4        8.97       12.12     13.30 o 
 -14   1   4      656.70      692.25     84.57 o 
 -13   1   4       24.03       11.81      7.90 o 
 -12   1   4       89.70       66.29     16.46 o 
 -11   1   4     1657.87     1695.82     48.24 o 
 -10   1   4       59.06       51.34     10.98 o 
  -9   1   4    15346.82    15136.25    184.55 o 
  -8   1   4       33.43       73.39      9.63 o 
  -7   1   4     9852.47     9572.50     97.74 o 
  -6   1   4      110.93      109.49     10.79 o 
  -5   1   4     9981.00     9853.29    116.34 o 
  -4   1   4     2275.25     2140.77     36.32 o 
  -3   1   4     9237.90     8796.51     92.71 o 
  -2   1   4      954.34      866.61     17.56 o 
  -1   1   4    19405.95    18720.77    111.27 o 
   0   1   4      520.32      488.51     11.99 o 
   1   1   4      162.41      166.02      8.09 o 
   2   1   4    19772.47    19052.22    124.66 o 
   3   1   4       55.59       42.16      7.37 o 
   4   1   4    16045.08    16388.47    101.41 o 
   5   1   4     6840.27     7115.75     73.18 o 
   6   1   4     6152.20     6423.92     64.08 o 
   7   1   4      307.03      293.54     28.28 o 
   8   1   4     4393.89     4596.43     47.90 o 
   9   1   4       49.71       36.70      5.78 o 
  10   1   4     1561.99     1539.38     34.44 o 
  11   1   4     2476.37     2580.70     48.05 o 
  12   1   4     2240.61     2381.20     64.40 o 
  13   1   4       96.98       67.46     17.46 o 
  14   1   4       21.40        2.53     10.66 o 
  15   1   4       10.01       10.56     18.06 o 
  16   1   4       29.24       24.52     13.12 o 
  17   1   4      331.36      261.26     55.40 o 
 -19   2   4        0.07       27.36     15.20 o 
 -18   2   4      153.29       97.29     57.38 o 
 -17   2   4      213.80      238.03     44.36 o 
 -16   2   4      824.18      867.06    132.52 o 
 -15   2   4      186.98      144.30     32.88 o 
 -14   2   4      344.65      392.56     68.17 o 
 -13   2   4        4.44       26.38     12.71 o 
 -12   2   4      193.51      200.03     27.11 o 
 -11   2   4     3357.35     3503.22     86.18 o 
 -10   2   4        2.04       15.35      7.16 o 
  -9   2   4      109.94       96.57     12.60 o 
  -8   2   4      165.85      175.36     26.89 o 
  -7   2   4     3035.69     2894.51     59.21 o 
  -6   2   4      444.44      470.11     17.56 o 
  -5   2   4    10388.89     9942.33     99.85 o 
  -4   2   4      634.51      611.29     19.69 o 
  -3   2   4    14193.56    13901.85     97.10 o 
  -2   2   4     4213.82     4075.26     44.66 o 
  -1   2   4        5.02       34.41      6.69 o 
   0   2   4     4611.32     4670.77     44.39 o 
   1   2   4     1991.75     1939.28     22.74 o 
   2   2   4        2.52        5.22      2.72 o 
   3   2   4      528.42      520.08     10.23 o 
   4   2   4    14066.94    13674.53     88.64 o 
   5   2   4     1513.52     1524.33     26.17 o 
   6   2   4     7814.31     7645.40    185.19 o 
   7   2   4      443.17      423.19     13.12 o 
   8   2   4       88.19      110.76     10.14 o 
   9   2   4     1033.66     1045.70     29.24 o 
  10   2   4       34.89       21.12      7.23 o 
  11   2   4       42.38       19.60     15.37 o 
  12   2   4      494.04      587.57     46.08 o 
  13   2   4      301.77      271.40     57.71 o 
  14   2   4      239.28      130.01     65.49 o 
  15   2   4      538.92      553.33    108.06 o 
  16   2   4        5.11       11.44     11.08 o 
  17   2   4      372.24      319.89     49.41 o 
 -19   3   4      111.89       92.63     34.21 o 
 -18   3   4      353.63      278.63     71.33 o 
 -17   3   4      786.78      714.73    118.04 o 
 -16   3   4       60.20       74.06     25.61 o 
 -15   3   4     3189.71     3421.25    142.84 o 
 -14   3   4      105.33      110.24     26.24 o 
 -13   3   4      141.94      131.00     54.21 o 
 -12   3   4     3032.56     3120.10    125.83 o 
 -11   3   4      713.79      722.13     39.69 o 
 -10   3   4     2077.67     2006.45     62.63 o 
  -9   3   4     4758.61     4933.85     76.86 o 
  -8   3   4      756.88      712.60     35.06 o 
  -7   3   4     7559.37     7184.59    111.22 o 
  -6   3   4     9184.71     8976.25     95.84 o 
  -5   3   4      378.56      401.03     22.04 o 
  -4   3   4    17620.37    17658.14    124.82 o 
  -3   3   4      299.05      198.03     12.31 o 
  -2   3   4     1922.92     1895.87     27.52 o 
  -1   3   4    12230.36    12487.36     97.67 o 
   0   3   4     9737.33     9211.85    104.32 o 
   1   3   4     7779.92     7409.37     44.83 o 
   2   3   4    11922.41    12001.98     79.95 o 
   3   3   4      468.59      386.13     14.75 o 
   4   3   4      868.73      794.60     15.60 o 
   5   3   4    15232.61    15350.41    144.15 o 
   6   3   4        5.23       16.25      4.42 o 
   7   3   4     2322.91     2381.71     49.95 o 
   8   3   4     3910.98     4091.35     64.90 o 
   9   3   4      108.86       92.34     20.05 o 
  10   3   4     5008.68     5316.29     81.83 o 
  11   3   4     1096.93     1140.50     33.55 o 
  12   3   4       21.04       39.43     18.59 o 
  13   3   4     1367.73     1474.47     54.15 o 
  14   3   4      262.10      280.62     37.68 o 
  15   3   4       41.60       15.31     14.11 o 
  16   3   4      874.27      807.63    169.36 o 
  17   3   4       49.24       78.35     45.51 o 
 -18   4   4      128.12      133.75     67.67 o 
 -17   4   4       40.75       33.78     22.15 o 
 -16   4   4      946.70      835.20    130.73 o 
 -15   4   4      249.80      242.99     61.73 o 
 -14   4   4      372.27      328.12     60.52 o 
 -13   4   4      300.95      246.00     34.41 o 
 -12   4   4      516.40      525.97     49.76 o 
 -11   4   4     1072.60     1007.52     26.31 o 
 -10   4   4     3238.50     3304.36     80.45 o 
  -9   4   4        1.52       11.19      7.44 o 
  -8   4   4     5374.08     5455.18     83.10 o 
  -7   4   4      221.78      216.21     15.70 o 
  -6   4   4     2234.62     2036.72     56.49 o 
  -5   4   4     2462.92     2463.95     44.47 o 
  -4   4   4      313.01      323.19     24.09 o 
  -3   4   4      193.45      241.15     15.88 o 
  -2   4   4      586.59      520.54     15.81 o 
  -1   4   4     3730.48     3594.96     49.01 o 
   0   4   4     3676.70     3562.67     72.47 o 
   1   4   4     4211.37     4031.95     52.62 o 
   2   4   4     3736.72     3788.51     53.73 o 
   3   4   4      945.51      952.60     18.36 o 
   4   4   4     1392.35     1405.78     23.55 o 
   5   4   4      258.06      252.35     14.81 o 
   6   4   4     1305.46     1348.41     49.68 o 
   7   4   4      442.06      419.85     21.88 o 
   8   4   4     1154.29     1055.11     55.30 o 
   9   4   4     3222.99     3239.64     71.71 o 
  10   4   4      110.26       98.06     28.90 o 
  11   4   4      672.93      715.91     55.79 o 
  12   4   4       55.63       48.67     15.45 o 
  13   4   4       80.50       73.84     20.42 o 
  14   4   4       35.60       24.13     11.94 o 
  15   4   4        3.77       19.09     57.77 o 
  16   4   4      117.39      113.57     70.04 o 
 -18   5   4       91.70       34.43     30.47 o 
 -17   5   4       25.88       36.22     21.28 o 
 -16   5   4       70.29       25.65     17.84 o 
 -15   5   4       78.19       69.23     25.14 o 
 -14   5   4     1095.95     1180.93    101.58 o 
 -13   5   4      926.83      952.14    120.44 o 
 -12   5   4      514.88      602.34     74.12 o 
 -11   5   4        4.10        9.01     11.50 o 
 -10   5   4      167.70      165.12     15.96 o 
  -9   5   4        8.66       30.46     10.95 o 
  -8   5   4       29.48       52.95     18.73 o 
  -7   5   4        0.53        7.42      7.06 o 
  -6   5   4     2659.64     2563.83     62.12 o 
  -5   5   4      521.21      509.39     35.21 o 
  -4   5   4     5084.00     4694.72     59.39 o 
  -3   5   4      904.89      751.70     42.79 o 
  -2   5   4     4990.08     5134.96     59.74 o 
  -1   5   4      465.59      372.41     22.68 o 
   0   5   4     1731.38     1704.36     53.77 o 
   1   5   4      545.59      575.50     22.40 o 
   2   5   4       14.84       17.78      6.34 o 
   3   5   4     3461.21     3255.46     89.11 o 
   4   5   4      769.93      739.29     38.12 o 
   5   5   4     4358.87     4452.99     55.40 o 
   6   5   4      220.39      210.66     16.21 o 
   7   5   4     1709.00     1649.55     37.42 o 
   8   5   4       57.79       53.01     12.97 o 
   9   5   4       79.00      113.39     19.38 o 
  10   5   4      153.61      171.33     28.90 o 
  11   5   4      595.04      579.78     67.51 o 
  12   5   4      445.85      443.72     39.62 o 
  13   5   4      219.63      246.81     32.17 o 
  14   5   4      432.67      356.85     58.80 o 
  15   5   4      179.60       86.12     94.77 o 
  16   5   4      128.19       86.82     35.05 o 
 -17   6   4       36.15       41.73     22.53 o 
 -16   6   4      298.53      287.67     59.36 o 
 -15   6   4      517.22      422.30     62.65 o 
 -14   6   4     1234.43     1122.83    184.95 o 
 -13   6   4     1900.48     2098.73    150.57 o 
 -12   6   4      412.84      392.73     95.62 o 
 -11   6   4     2831.96     2922.00    136.85 o 
 -10   6   4      551.30      450.57     84.09 o 
  -9   6   4      184.66      214.30     33.36 o 
  -8   6   4      509.85      549.94     42.47 o 
  -7   6   4     3451.74     3646.68     81.93 o 
  -6   6   4      662.05      671.81     33.58 o 
  -5   6   4    10059.88    10571.73    165.49 o 
  -4   6   4     2607.83     2544.30     45.67 o 
  -3   6   4     7393.21     7424.91     94.66 o 
  -2   6   4     3652.44     3632.37     82.01 o 
  -1   6   4     1187.37     1245.35     42.43 o 
   0   6   4      545.79      557.16     24.14 o 
   1   6   4      586.33      496.59     25.05 o 
   2   6   4      707.76      681.84     25.25 o 
   3   6   4     2739.57     2765.92     57.63 o 
   4   6   4     6796.98     7147.19    124.68 o 
   5   6   4      263.80      246.01     19.10 o 
   6   6   4     6039.65     6291.52    105.56 o 
   7   6   4     1700.69     1711.09     71.23 o 
   8   6   4     1723.62     1843.50     80.12 o 
   9   6   4       78.27       97.57     22.70 o 
  10   6   4      150.04      118.26     27.33 o 
  11   6   4       25.47       -8.38     13.39 o 
  12   6   4      764.81      723.91     85.59 o 
  13   6   4      294.84      349.69     57.38 o 
  14   6   4      373.17      319.51     52.93 o 
  15   6   4      779.07      731.17    115.59 o 
 -16   7   4      166.66      174.06     46.01 o 
 -15   7   4      383.29      354.68     41.75 o 
 -14   7   4      436.89      413.81     94.64 o 
 -13   7   4      366.78      364.98     66.68 o 
 -12   7   4      268.44      236.15     51.39 o 
 -11   7   4       39.03       47.26     21.64 o 
 -10   7   4      327.39      302.44     58.87 o 
  -9   7   4        2.12       17.63     25.76 o 
  -8   7   4       22.13       15.26     10.62 o 
  -7   7   4      106.31      116.80     14.51 o 
  -6   7   4     1648.06     1596.65     73.77 o 
  -5   7   4      390.89      450.09     32.87 o 
  -4   7   4     2815.18     3003.10     74.21 o 
  -3   7   4      566.78      535.76     18.94 o 
  -2   7   4     2048.57     2139.74     51.23 o 
  -1   7   4     1912.29     2043.83     48.05 o 
   0   7   4       66.07       61.69     12.86 o 
   1   7   4        2.14      -11.08     12.22 o 
   2   7   4      351.29      375.57     20.75 o 
   3   7   4     1400.84     1360.03     51.01 o 
   4   7   4      324.72      297.28     22.76 o 
   5   7   4     1590.40     1622.22     48.51 o 
   6   7   4       48.05       49.02     12.93 o 
   7   7   4     1569.67     1746.41     65.46 o 
   8   7   4        0.05       10.79     10.77 o 
   9   7   4      809.79      722.11     44.37 o 
  10   7   4       96.16       28.42     16.26 o 
  11   7   4       86.15       55.90     21.33 o 
  12   7   4       17.07       11.33     19.81 o 
  13   7   4       81.91      104.70     24.29 o 
  14   7   4       96.73       60.14     20.84 o 
 -14   8   4        3.55       26.90     19.18 o 
 -13   8   4       99.30       71.41     27.31 o 
 -12   8   4      147.03       57.49     54.01 o 
 -11   8   4       32.74       75.03     31.27 o 
 -10   8   4       91.49       57.18     21.96 o 
  -9   8   4       87.69       79.80     23.29 o 
  -8   8   4      979.00     1038.46     65.40 o 
  -7   8   4       23.45       35.16     16.00 o 
  -6   8   4      282.08      300.38     23.87 o 
  -5   8   4      215.42      168.62     25.97 o 
  -4   8   4       24.12       33.21     11.94 o 
  -3   8   4        0.25        6.77     10.81 o 
  -2   8   4      275.09      185.28     30.74 o 
  -1   8   4       10.87       12.57     17.60 o 
   0   8   4      527.91      517.17     27.81 o 
   1   8   4      421.49      428.37     27.84 o 
   2   8   4        1.23       12.09     12.39 o 
   3   8   4      496.04      476.44     24.26 o 
   4   8   4        9.01       30.30     13.56 o 
   5   8   4       19.75       76.61     20.73 o 
   6   8   4       73.97       92.82     17.83 o 
   7   8   4       88.27       75.45     18.30 o 
   8   8   4       81.07       66.88     20.06 o 
   9   8   4      263.79      298.46     34.15 o 
  10   8   4      262.14      272.27     34.97 o 
  11   8   4       49.12       31.79     16.23 o 
  12   8   4      145.68      207.74     75.98 o 
 -13   9   4       27.04       34.08     25.00 o 
 -12   9   4      385.11      315.84     62.52 o 
 -11   9   4        1.97       42.68     25.52 o 
 -10   9   4      533.04      615.57     62.40 o 
  -9   9   4      869.08      831.59     86.27 o 
  -8   9   4        0.48       30.34     18.25 o 
  -7   9   4      307.13      241.34     32.87 o 
  -6   9   4      458.28      421.54     38.97 o 
  -5   9   4       48.20       47.33     38.32 o 
  -4   9   4     1330.77     1372.41     43.32 o 
  -3   9   4      801.05      920.74     47.07 o 
  -2   9   4      168.82      203.62     31.33 o 
  -1   9   4     1679.18     1775.63     60.37 o 
   0   9   4      409.00      444.07     42.33 o 
   1   9   4      199.54      219.03     35.71 o 
   2   9   4     1272.58     1240.66     55.87 o 
   3   9   4      164.26      163.87     27.11 o 
   4   9   4      475.80      419.15     38.49 o 
   5   9   4      783.65      891.09     56.71 o 
   6   9   4        2.64       19.01     13.80 o 
   7   9   4      455.38      383.69     36.27 o 
   8   9   4      175.62      145.86     36.04 o 
   9   9   4        5.68       11.53     40.37 o 
  10   9   4      350.26      415.94     47.37 o 
  11   9   4      152.92       83.76     39.95 o 
 -10  10   4       24.85       31.71     19.11 o 
  -9  10   4       10.05       17.94     27.02 o 
  -8  10   4       40.16       42.10     19.01 o 
  -7  10   4       82.08      129.79     34.14 o 
  -6  10   4       16.84       25.66     18.72 o 
  -5  10   4      491.27      586.18     35.61 o 
  -4  10   4      245.53      179.86     27.81 o 
  -3  10   4       46.14       46.54     14.32 o 
  -2  10   4      416.67      403.74     36.63 o 
  -1  10   4       34.28       29.31     16.91 o 
   0  10   4       67.95       45.10     17.91 o 
   1  10   4       60.78       81.45     46.05 o 
   2  10   4       56.00       42.09     14.56 o 
   3  10   4      243.09      198.48     26.79 o 
   4  10   4      105.58      139.74     26.83 o 
   5  10   4       29.63       25.11     14.41 o 
   6  10   4      386.89      417.73     59.95 o 
   7  10   4        0.20       83.23     29.85 o 
   8  10   4      102.32       53.97     24.68 o 
  -7  11   4      245.71      241.24     45.57 o 
  -6  11   4        8.08       35.45     22.16 o 
  -5  11   4       73.12       84.36     20.65 o 
  -4  11   4        2.49        2.06     14.28 o 
  -3  11   4       22.96       30.19     23.27 o 
  -2  11   4       12.07       39.36     20.73 o 
  -1  11   4       61.63       43.11     17.29 o 
   0  11   4      161.85      106.09     26.01 o 
   1  11   4       99.71       55.96     18.80 o 
   2  11   4      132.84      128.67     27.43 o 
   3  11   4       13.20      -15.80     19.55 o 
   4  11   4       39.18       52.82     21.69 o 
   5  11   4        0.18       26.43     14.65 o 
 -19   1   5      824.29      780.26    148.28 o 
 -18   1   5      179.69      164.15     69.38 o 
 -17   1   5      182.28      102.85     37.00 o 
 -16   1   5     3005.83     3427.17    140.15 o 
 -15   1   5     2227.99     2349.12     89.06 o 
 -14   1   5     1631.73     1706.29     63.60 o 
 -13   1   5     4805.56     5261.41    100.09 o 
 -12   1   5       15.39       17.47      9.34 o 
 -11   1   5     6745.70     7058.87    116.77 o 
 -10   1   5     2232.09     2411.68    119.14 o 
  -9   1   5        7.20       25.03      7.87 o 
  -8   1   5     1724.45     1530.61     57.77 o 
  -7   1   5     5464.72     5315.21     84.96 o 
  -6   1   5     2297.09     2453.23     46.93 o 
  -5   1   5    11352.89    10063.08    105.17 o 
  -4   1   5    11427.45    11170.90    106.46 o 
  -3   1   5    11652.37    11274.29     92.02 o 
  -2   1   5    10621.36    10208.79     75.65 o 
  -1   1   5      360.24      384.44     15.77 o 
   0   1   5     8500.52     8304.79     82.82 o 
   1   1   5    11340.21    11403.75     72.87 o 
   2   1   5     1846.10     1805.08     25.14 o 
   3   1   5     2538.63     2570.38     45.34 o 
   4   1   5    23041.52    22815.84    154.49 o 
   5   1   5       12.21       12.31      4.98 o 
   6   1   5    13261.56    13364.94    114.78 o 
   7   1   5     1147.29     1150.88     25.15 o 
   8   1   5     2360.83     2383.17     41.65 o 
   9   1   5     2332.97     2382.27     42.87 o 
  10   1   5       48.44       45.49      8.55 o 
  11   1   5       34.97       29.71     13.65 o 
  12   1   5     1075.81     1201.75     97.74 o 
  13   1   5      300.27      400.35     63.80 o 
  14   1   5      316.64      265.14     46.36 o 
  15   1   5      928.86     1015.29    111.27 o 
  16   1   5        0.11        2.76     16.63 o 
  17   1   5      397.23      245.65     83.69 o 
 -19   2   5       22.95        5.13     15.83 o 
 -18   2   5        0.34       38.88     15.01 o 
 -17   2   5      178.38      226.47     63.31 o 
 -16   2   5      184.63      208.76     38.20 o 
 -15   2   5     1981.97     2251.95    191.92 o 
 -14   2   5     2184.22     2388.41    117.13 o 
 -13   2   5     1338.66     1230.82     70.25 o 
 -12   2   5     8011.10     8797.07    181.81 o 
 -11   2   5      133.10      107.21     24.72 o 
 -10   2   5     3790.78     3599.85     68.20 o 
  -9   2   5      581.49      529.93     62.75 o 
  -8   2   5      137.52      134.80     32.58 o 
  -7   2   5      987.69     1075.64     39.79 o 
  -6   2   5    20043.57    20646.95    244.71 o 
  -5   2   5     9545.54     9933.65    101.80 o 
  -4   2   5    23845.52    22940.59    157.48 o 
  -3   2   5    21066.99    20680.88    140.07 o 
  -2   2   5    10211.24     9756.96     86.57 o 
  -1   2   5     9399.93     9102.66     79.62 o 
   0   2   5     1288.83     1337.51     23.81 o 
   1   2   5      560.65      662.14      9.91 o 
   2   2   5     3060.62     3168.38     39.72 o 
   3   2   5     7846.72     7433.81     51.27 o 
   4   2   5     1847.40     1877.45     33.87 o 
   5   2   5    23053.28    23840.38    180.55 o 
   6   2   5     1176.60     1038.65     75.92 o 
   7   2   5    11185.94    11555.50    103.59 o 
   8   2   5     1716.07     1695.33     35.79 o 
   9   2   5      965.12      961.17     23.95 o 
  10   2   5      160.39      159.14     19.56 o 
  11   2   5     1033.28     1062.47     41.48 o 
  12   2   5      306.39      367.64     24.89 o 
  13   2   5      781.13      799.40     51.56 o 
  14   2   5     1153.11     1200.40    114.95 o 
  15   2   5       21.41       48.87     23.19 o 
  16   2   5      947.10      845.41    155.24 o 
  17   2   5        0.80       14.45     45.51 o 
 -19   3   5       52.22       31.47     25.57 o 
 -18   3   5      583.18      437.13     81.38 o 
 -17   3   5      322.80      371.13    105.46 o 
 -16   3   5       23.95        9.40      9.10 o 
 -15   3   5      745.42      705.90    156.11 o 
 -14   3   5       19.74       40.83     15.78 o 
 -13   3   5       71.04       31.21     37.79 o 
 -12   3   5      325.09      288.67     43.67 o 
 -11   3   5      922.23      952.45     39.17 o 
 -10   3   5     1093.49     1043.79     41.05 o 
  -9   3   5        0.56       13.13     17.74 o 
  -8   3   5     1118.21     1119.86     74.89 o 
  -7   3   5      197.66      211.32     23.92 o 
  -6   3   5     2855.13     2625.56     69.50 o 
  -5   3   5     3566.97     3535.61     55.60 o 
  -4   3   5     2474.57     2407.44     37.88 o 
  -3   3   5    14017.50    14323.85    107.84 o 
  -2   3   5       15.66       22.93      9.86 o 
  -1   3   5     2424.03     2319.27     33.90 o 
   0   3   5      106.26       87.99      8.57 o 
   1   3   5     3232.26     3079.59     37.46 o 
   2   3   5       17.52       11.33      5.87 o 
   3   3   5     7281.96     7501.90     70.10 o 
   4   3   5     2174.19     1884.74     83.10 o 
   5   3   5       43.15       40.65      5.66 o 
   6   3   5     3644.02     3751.47     77.81 o 
   7   3   5      614.28      619.61     26.40 o 
   8   3   5      700.73      663.23     21.37 o 
   9   3   5      364.46      363.88     24.72 o 
  10   3   5      735.65      717.27     50.28 o 
  11   3   5      713.12      713.01     60.65 o 
  12   3   5       20.60       13.82      7.74 o 
  13   3   5       87.85       58.87     15.88 o 
  14   3   5       19.08       28.29     18.04 o 
  15   3   5      306.84      250.76     52.32 o 
  16   3   5       33.67        7.91     24.53 o 
 -18   4   5      814.84      653.31    195.08 o 
 -17   4   5      609.64      531.83     86.13 o 
 -16   4   5      565.96      666.48     96.75 o 
 -15   4   5      650.79      721.42     66.12 o 
 -14   4   5      123.48      125.95     34.97 o 
 -13   4   5      134.95      126.55     26.95 o 
 -12   4   5     1061.97      942.57    237.42 o 
 -11   4   5     1176.20     1224.73     73.85 o 
 -10   4   5      433.78      436.50     25.28 o 
  -9   4   5     9985.38    10560.03    275.12 o 
  -8   4   5      475.57      551.68     26.88 o 
  -7   4   5     7320.55     7462.90     94.60 o 
  -6   4   5     5150.23     5091.37     70.20 o 
  -5   4   5     1644.54     1467.49     37.57 o 
  -4   4   5      947.60      951.44     24.07 o 
  -3   4   5     6019.87     6178.07     75.90 o 
  -2   4   5     4068.27     3980.00     75.82 o 
  -1   4   5    16620.25    16611.72    155.59 o 
   0   4   5     6209.21     5894.50     64.34 o 
   1   4   5      371.97      341.54     17.04 o 
   2   4   5    17282.65    17377.45    148.09 o 
   3   4   5        7.45        5.26      4.37 o 
   4   4   5     6427.61     6503.61     65.22 o 
   5   4   5     1239.47     1137.00     36.23 o 
   6   4   5      167.77      157.28     18.26 o 
   7   4   5      292.41      273.73     28.71 o 
   8   4   5     3809.96     4096.79     90.27 o 
   9   4   5      949.77      847.70     53.40 o 
  10   4   5     3280.73     3490.82     92.63 o 
  11   4   5      710.61      784.37     57.65 o 
  12   4   5      422.54      459.58     69.10 o 
  13   4   5      851.67      860.81     51.50 o 
  14   4   5      247.61      221.59     35.02 o 
  15   4   5        0.48       37.99     30.47 o 
  16   4   5        1.12       49.86     26.91 o 
 -18   5   5      369.89      297.67     82.90 o 
 -17   5   5      780.37      756.53    112.97 o 
 -16   5   5      296.76      302.13     62.15 o 
 -15   5   5        0.05        0.82     56.39 o 
 -14   5   5      157.15      234.23     95.76 o 
 -13   5   5     1464.37     1630.75    182.22 o 
 -12   5   5      165.43      149.91     46.50 o 
 -11   5   5      747.60      771.62     48.13 o 
 -10   5   5     3885.98     4092.35     83.47 o 
  -9   5   5       99.97       86.47     20.91 o 
  -8   5   5     3523.81     3526.14     98.47 o 
  -7   5   5     3061.50     3150.63     82.12 o 
  -6   5   5     2698.99     2744.15     64.81 o 
  -5   5   5     3243.81     3315.34     53.01 o 
  -4   5   5      252.77      230.05     13.85 o 
  -3   5   5      149.88      186.11     14.69 o 
  -2   5   5    11070.03    11734.85    122.97 o 
  -1   5   5      897.08      844.94     26.08 o 
   0   5   5     3342.89     3309.33     44.80 o 
   1   5   5     4995.55     4908.67     76.30 o 
   2   5   5      119.08       91.02     18.95 o 
   3   5   5     7482.06     7628.42     96.98 o 
   4   5   5      270.67      232.89     18.77 o 
   5   5   5      298.39      311.85     32.36 o 
   6   5   5      363.76      344.32     13.50 o 
   7   5   5      795.40      763.96     48.55 o 
   8   5   5      371.44      294.21     27.75 o 
   9   5   5     2259.83     2434.87    102.48 o 
  10   5   5      834.96      838.62     49.55 o 
  11   5   5      715.89      713.11     50.84 o 
  12   5   5      334.83      292.87     40.09 o 
  13   5   5        4.10        6.96     14.54 o 
  14   5   5      616.11      568.23     58.94 o 
  15   5   5      150.56      168.97     83.89 o 
 -17   6   5       15.38       53.02     19.87 o 
 -16   6   5        3.35       39.46     25.33 o 
 -15   6   5      145.09      169.22     45.56 o 
 -14   6   5       32.20       16.51     23.94 o 
 -13   6   5       48.36       57.53     25.09 o 
 -12   6   5       59.56       38.87     18.14 o 
 -11   6   5        6.65       23.93     30.67 o 
 -10   6   5       17.73       26.47      9.47 o 
  -9   6   5       38.84       35.93     13.50 o 
  -8   6   5        6.65       16.96     10.28 o 
  -7   6   5        7.38       35.61     14.28 o 
  -6   6   5       63.81       67.03     16.85 o 
  -5   6   5      215.93      192.34     39.01 o 
  -4   6   5      300.22      279.18     32.62 o 
  -3   6   5       28.16       37.88      7.78 o 
  -2   6   5       97.28       80.39     13.82 o 
  -1   6   5      468.46      407.70     19.09 o 
   0   6   5     1611.76     1586.80     45.62 o 
   1   6   5      516.51      512.41     24.63 o 
   2   6   5       57.90       59.98     12.68 o 
   3   6   5       35.16       44.71      9.71 o 
   4   6   5       95.31      118.44     18.01 o 
   5   6   5        8.51       21.49     10.33 o 
   6   6   5      109.45      108.81     14.47 o 
   7   6   5        3.54        7.00     14.11 o 
   8   6   5       21.50       30.47     23.78 o 
   9   6   5      117.95      133.23     25.95 o 
  10   6   5        9.45       50.16     21.24 o 
  11   6   5        2.81       14.30     10.72 o 
  12   6   5        0.19       23.11     15.10 o 
  13   6   5        2.54       51.07     16.89 o 
  14   6   5        6.40       40.37     18.54 o 
 -16   7   5      858.76     1016.99    172.38 o 
 -15   7   5        5.64       30.44     51.64 o 
 -14   7   5      495.99      469.06     71.72 o 
 -13   7   5       58.50       10.49     26.07 o 
 -12   7   5       24.79       71.87     54.41 o 
 -11   7   5      471.38      505.95     62.92 o 
 -10   7   5     1342.97     1059.04    160.24 o 
  -9   7   5      118.08       96.23     17.38 o 
  -8   7   5     2569.10     2829.73    101.77 o 
  -7   7   5      683.77      695.29     39.59 o 
  -6   7   5      629.16      583.62     40.12 o 
  -5   7   5     1828.94     1832.95    115.10 o 
  -4   7   5      558.67      566.45     34.10 o 
  -3   7   5      630.16      663.78     28.83 o 
  -2   7   5     1343.55     1189.59     47.85 o 
  -1   7   5     1982.59     1992.24     44.44 o 
   0   7   5     1331.28     1488.37     53.99 o 
   1   7   5     3628.81     3537.04     80.11 o 
   2   7   5      368.38      388.38     31.00 o 
   3   7   5     1229.99     1298.54     62.15 o 
   4   7   5      559.62      554.96     26.00 o 
   5   7   5      126.68       83.25     17.99 o 
   6   7   5      567.38      594.42     30.40 o 
   7   7   5      465.83      557.13     44.59 o 
   8   7   5       30.01       59.13     17.91 o 
   9   7   5     1130.80     1141.81     72.12 o 
  10   7   5      236.24      268.77     31.11 o 
  11   7   5      224.52      210.18     31.43 o 
  12   7   5      355.57      371.51     34.09 o 
  13   7   5       48.13       51.22     21.66 o 
 -14   8   5        1.70       61.87     29.27 o 
 -13   8   5        1.15       14.04     36.40 o 
 -12   8   5      134.90      116.11     43.35 o 
 -11   8   5      542.16      490.50     58.30 o 
 -10   8   5       33.04       27.28     24.34 o 
  -9   8   5     1972.92     2197.20    120.82 o 
  -8   8   5      101.49       84.96     22.88 o 
  -7   8   5     2110.59     2115.38    105.66 o 
  -6   8   5      623.67      619.51     35.25 o 
  -5   8   5        3.36       25.54     19.88 o 
  -4   8   5      677.56      766.71     37.67 o 
  -3   8   5      155.14      118.19     32.14 o 
  -2   8   5      150.10      125.83     23.95 o 
  -1   8   5      495.06      544.37     28.48 o 
   0   8   5     3411.79     3493.78     82.09 o 
   1   8   5     1031.30     1059.20     58.72 o 
   2   8   5     2259.24     2426.61     97.48 o 
   3   8   5        7.38       25.14     14.03 o 
   4   8   5      343.95      355.26     32.45 o 
   5   8   5      554.47      488.65     48.27 o 
   6   8   5      170.57      113.35     27.19 o 
   7   8   5        4.13        2.41     12.71 o 
   8   8   5      927.57     1002.43     90.54 o 
   9   8   5      206.74      131.92     34.47 o 
  10   8   5      468.57      482.00     57.91 o 
  11   8   5      224.50      283.81     40.41 o 
  12   8   5       82.09       46.53     25.05 o 
 -12   9   5      132.83       90.89     27.56 o 
 -11   9   5       51.34       47.95     24.67 o 
 -10   9   5      145.60      114.68     29.22 o 
  -9   9   5        9.63       42.61     21.33 o 
  -8   9   5      227.68      213.27     36.73 o 
  -7   9   5       17.89       51.84     15.49 o 
  -6   9   5      217.47      256.51     42.89 o 
  -5   9   5      269.63      315.50     28.15 o 
  -4   9   5      157.35      122.20     22.68 o 
  -3   9   5       38.46       47.29     13.92 o 
  -2   9   5      104.62      105.90     29.01 o 
  -1   9   5      295.80      335.70     34.33 o 
   0   9   5       36.09       32.80     14.46 o 
   1   9   5      381.14      383.12     33.46 o 
   2   9   5      160.08      144.90     21.27 o 
   3   9   5       10.37       22.57     13.93 o 
   4   9   5       46.20       27.14     10.32 o 
   5   9   5        2.74       21.05     14.85 o 
   6   9   5      320.85      383.40     41.59 o 
   7   9   5        2.22       10.17     31.12 o 
   8   9   5       67.30       33.40     19.93 o 
   9   9   5       53.45       79.76     24.30 o 
  10   9   5       49.00       42.25     34.62 o 
 -10  10   5       44.08       40.02     20.26 o 
  -9  10   5       23.44       62.70     22.39 o 
  -8  10   5       51.66       69.88     35.96 o 
  -7  10   5       21.14       33.91     24.67 o 
  -6  10   5      607.83      518.99     62.25 o 
  -5  10   5       60.56       71.47     27.36 o 
  -4  10   5      283.87      443.37     35.70 o 
  -3  10   5      412.88      459.95     31.35 o 
  -2  10   5      215.41      238.74     43.35 o 
  -1  10   5      527.79      476.51     42.28 o 
   0  10   5       10.94       25.01     16.28 o 
   1  10   5        1.15       11.04     10.91 o 
   2  10   5      199.50      166.80     26.60 o 
   3  10   5      469.73      397.89     36.57 o 
   4  10   5       16.59       38.17     19.34 o 
   5  10   5      615.82      602.50     63.27 o 
   6  10   5      135.01      134.00     44.79 o 
   7  10   5      194.59      274.72     54.03 o 
   8  10   5       92.08       74.76     23.05 o 
  -7  11   5      128.87       82.10     32.41 o 
  -6  11   5       12.73       25.32     14.22 o 
  -5  11   5      288.23      260.44     21.59 o 
  -4  11   5       11.43       55.84     22.22 o 
  -3  11   5      106.85       80.07     28.13 o 
  -2  11   5      271.42      315.56     28.76 o 
  -1  11   5        2.82       26.18     21.53 o 
   0  11   5       70.31       57.58     16.33 o 
   1  11   5       98.83      159.70     44.11 o 
   2  11   5       36.76       28.21     23.21 o 
   3  11   5      101.27       93.59     30.86 o 
   4  11   5       93.40       62.45     30.12 o 
 -19   0   6      334.49      375.52    127.02 o 
 -18   0   6     1300.51     1458.57    914.47 o 
 -17   0   6     1216.73     1041.10    261.56 o 
 -16   0   6     1316.78     1311.76    317.35 o 
 -15   0   6      109.18      109.13     23.91 o 
 -14   0   6     1461.20     1419.60    132.56 o 
 -13   0   6      853.58      789.47     99.52 o 
 -12   0   6     2121.01     2112.14     72.89 o 
 -11   0   6     1716.63     1595.18     67.10 o 
 -10   0   6    11437.77    11759.54    312.61 o 
  -9   0   6     1149.62     1267.84     85.47 o 
  -7   0   6    17488.83    16917.94    355.34 o 
  -6   0   6    16243.39    15783.46    262.75 o 
  -5   0   6    16638.36    17192.56    278.97 o 
  -4   0   6     1681.98     1511.99     46.69 o 
  -3   0   6     3735.39     3467.42    127.22 o 
  -2   0   6    12382.08    11807.05    140.46 o 
  -1   0   6    11321.69    10273.08    125.91 o 
   0   0   6     3964.64     3737.93     73.79 o 
   1   0   6    12066.97    10806.06    132.85 o 
   2   0   6     1180.12     1335.79     20.96 o 
   3   0   6    25205.62    24843.31    181.27 o 
   4   0   6     1792.12     1834.66     28.05 o 
   5   0   6      423.93      353.19     12.51 o 
   6   0   6       45.50       52.43      9.28 o 
   7   0   6     1513.47     1648.99     44.03 o 
   8   0   6     2018.57     2279.10    118.50 o 
   9   0   6     9069.17     9933.83    199.42 o 
  10   0   6     4540.24     5050.96    131.75 o 
  11   0   6     4631.61     4472.65    223.97 o 
  12   0   6     1679.03     1802.04    131.37 o 
  13   0   6       81.70       53.82     30.47 o 
  14   0   6      392.06      402.04     89.43 o 
  15   0   6      148.65      150.37     59.75 o 
  16   0   6       55.49       20.97     32.05 o 
 -19   1   6      158.63      116.10     37.61 o 
 -18   1   6      628.29      626.56    102.48 o 
 -17   1   6     1197.70     1124.51    181.94 o 
 -16   1   6      486.21      446.43     65.87 o 
 -15   1   6      328.15      362.86     41.64 o 
 -14   1   6       41.45       48.24     17.81 o 
 -13   1   6      134.93      120.87     18.24 o 
 -12   1   6       15.40       16.37      7.71 o 
 -11   1   6     5463.61     5380.67    170.99 o 
 -10   1   6      631.49      539.62     44.70 o 
  -9   1   6     4184.46     4034.33     67.52 o 
  -8   1   6     3677.09     3831.92     66.05 o 
  -7   1   6     4546.73     4137.71     81.80 o 
  -6   1   6     8538.84     8208.52     92.51 o 
  -5   1   6    16373.79    16176.20    154.29 o 
  -4   1   6     3952.10     3849.93     59.59 o 
  -3   1   6     2495.27     2562.74     42.10 o 
  -2   1   6     4211.83     3805.93     51.88 o 
  -1   1   6     9282.32     9090.18     70.55 o 
   0   1   6     8068.94     7811.12     56.48 o 
   1   1   6       42.04       47.60      5.55 o 
   2   1   6     8381.63     7905.47     83.74 o 
   3   1   6      469.91      543.54     23.13 o 
   4   1   6     3639.12     3634.08     43.30 o 
   5   1   6       84.99      121.86     10.79 o 
   6   1   6        5.85       12.53      3.03 o 
   7   1   6      335.08      338.73     24.60 o 
   8   1   6      644.11      672.19     21.06 o 
   9   1   6     4127.00     4407.73     77.07 o 
  10   1   6     1738.85     1881.20     77.28 o 
  11   1   6      502.78      561.23     33.18 o 
  12   1   6     1145.34     1149.51     80.25 o 
  13   1   6       85.19       68.93     26.31 o 
  14   1   6       81.40       57.46     22.70 o 
  15   1   6      209.39      127.98     41.83 o 
  16   1   6      114.51       70.48     18.91 o 
 -19   2   6       38.81       50.12     37.20 o 
 -18   2   6      171.83      116.52     77.36 o 
 -17   2   6       23.36       26.34     20.04 o 
 -16   2   6      325.35      422.50     71.42 o 
 -15   2   6      488.05      486.25     96.76 o 
 -14   2   6      254.71      200.90     53.17 o 
 -13   2   6     1976.72     2202.67     79.94 o 
 -12   2   6      322.57      334.45     25.29 o 
 -11   2   6     2022.13     2256.74     74.74 o 
 -10   2   6      375.43      308.69     37.68 o 
  -9   2   6       22.14        8.84      9.24 o 
  -8   2   6     5700.30     5882.67     96.28 o 
  -7   2   6        2.56       -7.11     13.81 o 
  -6   2   6      128.11       53.27     16.17 o 
  -5   2   6     4396.34     4290.50     75.77 o 
  -4   2   6     9858.80     9923.31     95.04 o 
  -3   2   6    10289.58    10238.48     82.66 o 
  -2   2   6      209.24      128.29     13.69 o 
  -1   2   6      109.75       98.51      8.52 o 
   0   2   6      815.67      744.58     13.84 o 
   1   2   6       30.09       29.63     10.24 o 
   2   2   6      159.37      201.33     18.09 o 
   3   2   6       82.25       92.21      9.89 o 
   4   2   6     2058.37     1817.55     29.98 o 
   5   2   6      348.75      348.47     17.00 o 
   6   2   6     3124.49     3207.67     43.45 o 
   7   2   6     1862.53     1883.52     52.12 o 
   8   2   6      943.44      864.39     27.13 o 
   9   2   6      132.07       97.20     16.99 o 
  10   2   6       20.89       10.43      9.30 o 
  11   2   6        3.66       23.72      8.31 o 
  12   2   6     1292.62     1407.85     64.43 o 
  13   2   6       20.28       36.37     21.58 o 
  14   2   6       78.58       67.04     27.08 o 
  15   2   6       87.70       82.13     33.21 o 
  16   2   6      166.72      106.90     38.18 o 
 -19   3   6       45.61       32.09     20.77 o 
 -18   3   6      394.10      283.43     69.21 o 
 -17   3   6      915.46      880.55    149.80 o 
 -16   3   6       22.27        7.71     43.13 o 
 -15   3   6     2420.21     2382.73    154.32 o 
 -14   3   6     1141.72     1181.80     78.41 o 
 -13   3   6      151.57      145.77     29.32 o 
 -12   3   6     6153.81     6758.75    128.84 o 
 -11   3   6     1472.57     1549.39     54.61 o 
 -10   3   6      108.26       76.35     14.38 o 
  -9   3   6    11855.46    12918.94    201.80 o 
  -8   3   6     1019.15      995.63     52.76 o 
  -7   3   6     3990.30     3953.38     66.66 o 
  -6   3   6     5156.68     5109.41    115.17 o 
  -5   3   6     3406.85     3198.61     51.81 o 
  -4   3   6    15162.51    15345.51    146.12 o 
  -3   3   6     5973.98     5693.15     70.58 o 
  -2   3   6       81.35       93.20     13.65 o 
  -1   3   6     6141.01     6430.67     77.63 o 
   0   3   6    12955.38    12642.15     97.65 o 
   1   3   6      366.38      326.99     12.96 o 
   2   3   6    10017.19    10111.41     89.97 o 
   3   3   6     2728.20     2739.37     31.22 o 
   4   3   6       15.03        8.62      6.18 o 
   5   3   6     2709.38     2695.21     48.08 o 
   6   3   6     1550.15     1613.80     34.89 o 
   7   3   6      727.28      753.46     34.24 o 
   8   3   6     4453.55     4646.21     98.94 o 
   9   3   6       63.00       51.52     14.99 o 
  10   3   6      337.35      314.51     31.11 o 
  11   3   6      740.99      771.96     52.72 o 
  12   3   6        3.29        4.27      9.19 o 
  13   3   6      927.35      803.64    112.27 o 
  14   3   6       28.21       24.93     18.42 o 
  15   3   6        0.55       -0.79     30.07 o 
  16   3   6      355.45      347.82     87.05 o 
 -18   4   6      229.58      221.99    125.04 o 
 -17   4   6        2.81        3.37     16.42 o 
 -16   4   6      654.71      586.41     55.78 o 
 -15   4   6        3.78       16.21     25.09 o 
 -14   4   6      267.22      284.39     56.37 o 
 -13   4   6      134.98      184.04     49.86 o 
 -12   4   6       19.25       45.59     15.14 o 
 -11   4   6       40.56       46.40     12.51 o 
 -10   4   6     1169.81     1124.47     87.42 o 
  -9   4   6     1156.16     1198.96     47.76 o 
  -8   4   6     5981.60     5795.94    107.79 o 
  -7   4   6      153.86      150.37     20.16 o 
  -6   4   6       92.66       82.49     16.84 o 
  -5   4   6     1015.38      992.01     30.47 o 
  -4   4   6      906.85      915.20     34.43 o 
  -3   4   6      646.78      594.83     25.02 o 
  -2   4   6      277.48      268.63     21.29 o 
  -1   4   6     5993.63     6051.91     73.13 o 
   0   4   6      925.98      923.76     36.19 o 
   1   4   6     8154.66     8207.43     79.51 o 
   2   4   6      187.66      155.72     11.02 o 
   3   4   6     2853.51     2962.35     45.60 o 
   4   4   6      695.60      703.50     19.78 o 
   5   4   6       32.40       30.54      6.65 o 
   6   4   6      262.83      314.30     36.24 o 
   7   4   6      416.16      429.27     22.96 o 
   8   4   6       62.00       60.73     15.62 o 
   9   4   6      996.56      834.92     33.70 o 
  10   4   6      517.91      524.34     71.57 o 
  11   4   6       67.72       24.15     14.00 o 
  12   4   6      708.39      636.05     48.09 o 
  13   4   6        3.08       13.39     20.94 o 
  14   4   6        1.63      -26.91     26.91 o 
  15   4   6       91.40       65.69     43.92 o 
 -17   5   6        4.94       24.52     16.57 o 
 -16   5   6       61.14       30.29     19.87 o 
 -15   5   6       39.40       28.82     40.76 o 
 -14   5   6     1166.55     1066.21    190.81 o 
 -13   5   6      120.79      117.92     33.83 o 
 -12   5   6     2299.53     2666.36    111.74 o 
 -11   5   6      132.98      141.82     25.43 o 
 -10   5   6     1712.72     1792.57     89.36 o 
  -9   5   6        3.75       15.11     10.41 o 
  -8   5   6       53.10       42.41     15.53 o 
  -7   5   6        4.50        7.29      7.76 o 
  -6   5   6     1945.90     1947.80     55.77 o 
  -5   5   6      872.97      825.48     30.16 o 
  -4   5   6     1270.63     1222.41     34.12 o 
  -3   5   6     5394.62     5265.35     69.51 o 
  -2   5   6     1269.34     1298.10     37.80 o 
  -1   5   6     2905.18     2826.39     53.82 o 
   0   5   6      295.52      291.79     19.23 o 
   1   5   6        7.70       17.27      6.58 o 
   2   5   6      118.21      131.32     13.57 o 
   3   5   6     2381.24     2479.63     48.75 o 
   4   5   6      535.43      542.42     24.85 o 
   5   5   6     2705.96     2831.61     49.86 o 
   6   5   6      390.92      422.72     23.06 o 
   7   5   6      858.06      845.99     38.78 o 
   8   5   6      176.56      225.76     33.30 o 
   9   5   6       44.45       91.58     22.90 o 
  10   5   6        0.24       48.33     14.56 o 
  11   5   6        3.45       15.69     12.18 o 
  12   5   6      126.36      153.27     33.66 o 
  13   5   6       24.35       25.88     11.81 o 
  14   5   6      256.57      172.92     70.44 o 
 -17   6   6       20.41       25.57     46.30 o 
 -16   6   6      281.37      347.61     74.00 o 
 -15   6   6      892.30      954.52    150.49 o 
 -14   6   6      248.65      254.61     77.76 o 
 -13   6   6     2227.87     2661.77    135.33 o 
 -12   6   6        6.61       29.03     36.21 o 
 -11   6   6     3057.29     3323.22    218.63 o 
 -10   6   6      576.13      571.91     58.82 o 
  -9   6   6      431.60      421.02     50.15 o 
  -8   6   6       46.76       31.10     11.94 o 
  -7   6   6     3275.38     3495.73     66.51 o 
  -6   6   6       69.03       31.28     11.58 o 
  -5   6   6     4140.51     4298.84     76.98 o 
  -4   6   6     4820.58     4963.31     92.70 o 
  -3   6   6     2717.94     2930.58     61.42 o 
  -2   6   6     9378.28     9835.29    164.21 o 
  -1   6   6       40.74       40.05     11.94 o 
   0   6   6     1716.68     1688.77     46.17 o 
   1   6   6      670.11      720.32     37.49 o 
   2   6   6     1043.36     1057.55     28.75 o 
   3   6   6      386.38      393.26     21.23 o 
   4   6   6     4687.67     4844.82     72.87 o 
   5   6   6      121.35      135.82     19.79 o 
   6   6   6     3387.68     3595.06    190.99 o 
   7   6   6     1972.88     2000.18     81.23 o 
   8   6   6      871.27      981.14     44.75 o 
   9   6   6      350.87      392.64     41.85 o 
  10   6   6       31.90       47.68     18.78 o 
  11   6   6        6.67       32.81     18.05 o 
  12   6   6      243.56      199.21     35.86 o 
  13   6   6      542.52      571.97     37.23 o 
  14   6   6        0.43       38.04     18.81 o 
 -15   7   6       97.51       96.47     33.23 o 
 -14   7   6      418.18      406.87     62.50 o 
 -13   7   6       90.84      106.91     33.96 o 
 -12   7   6      844.97      820.58     77.52 o 
 -11   7   6       10.25       14.37     20.04 o 
 -10   7   6      145.52      153.46     28.56 o 
  -9   7   6        0.38       35.17     10.72 o 
  -8   7   6      151.98      189.52     23.93 o 
  -7   7   6       22.45       -2.94     11.17 o 
  -6   7   6      947.08     1002.24     33.56 o 
  -5   7   6      647.14      623.15     36.48 o 
  -4   7   6      751.05      891.49     44.52 o 
  -3   7   6     2036.14     2137.75     50.05 o 
  -2   7   6      463.91      441.31     30.37 o 
  -1   7   6      999.65     1131.88     48.96 o 
   0   7   6       23.57       37.66     23.65 o 
   1   7   6        3.13       11.54      7.26 o 
   2   7   6       50.94       68.89     16.85 o 
   3   7   6      681.88      641.94     42.90 o 
   4   7   6       18.27       22.49      7.35 o 
   5   7   6     1345.42     1334.08     51.95 o 
   6   7   6       45.09       53.52     18.16 o 
   7   7   6      837.25      941.24     58.73 o 
   8   7   6      210.96      252.41     36.06 o 
   9   7   6      171.75      138.91     31.57 o 
  10   7   6        7.27       20.39     17.20 o 
  11   7   6        8.70       44.53     29.52 o 
  12   7   6       12.60       42.79     20.79 o 
 -14   8   6       27.76        8.12     20.30 o 
 -13   8   6      109.31       99.91     35.14 o 
 -12   8   6       74.52       77.00     36.51 o 
 -11   8   6       71.75       61.79     27.84 o 
 -10   8   6      466.71      444.19     52.64 o 
  -9   8   6        5.53       33.05     15.43 o 
  -8   8   6      631.76      628.13     55.06 o 
  -7   8   6       13.64       24.45      9.90 o 
  -6   8   6       38.15       60.31     16.21 o 
  -5   8   6      253.72      242.38     32.75 o 
  -4   8   6       21.63       35.54     19.19 o 
  -3   8   6        3.15       24.07     13.31 o 
  -2   8   6      541.11      460.92     34.44 o 
  -1   8   6      327.98      384.06     21.31 o 
   0   8   6      169.75      132.31     18.83 o 
   1   8   6      657.89      670.75     29.98 o 
   2   8   6       20.90       28.04      9.62 o 
   3   8   6      329.19      296.16     34.02 o 
   4   8   6       44.71       41.78     16.12 o 
   5   8   6       43.63       30.57     16.95 o 
   6   8   6        6.94       31.60     20.72 o 
   7   8   6        0.69       11.41     42.36 o 
   8   8   6       65.09       45.55     18.06 o 
   9   8   6      149.70      196.01     39.94 o 
  10   8   6      165.35      178.66     40.64 o 
  11   8   6        3.62       -3.38     13.09 o 
 -12   9   6      533.39      429.24     92.82 o 
 -11   9   6      191.14      194.06     89.82 o 
 -10   9   6      251.10      266.65     52.22 o 
  -9   9   6      790.50      850.91     59.26 o 
  -8   9   6       32.51       15.80     10.10 o 
  -7   9   6      230.01      241.33     36.61 o 
  -6   9   6      703.76      725.61     53.14 o 
  -5   9   6      135.38       86.43     19.93 o 
  -4   9   6      641.96      790.39     82.06 o 
  -3   9   6      752.56      891.74     51.05 o 
  -2   9   6       16.83        1.88     11.99 o 
  -1   9   6      791.19      834.94     63.57 o 
   0   9   6      436.61      432.85     31.67 o 
   1   9   6       46.83       45.84     16.73 o 
   2   9   6      493.27      457.61     35.49 o 
   3   9   6      220.19      185.04     31.36 o 
   4   9   6       88.38       69.20     26.76 o 
   5   9   6      496.62      489.84     61.45 o 
   6   9   6       22.41       23.83     12.33 o 
   7   9   6      236.32      205.47     36.97 o 
   8   9   6      236.28      207.04     33.26 o 
   9   9   6       78.39       32.67     18.33 o 
 -10  10   6        8.09       11.01     16.52 o 
  -9  10   6       53.17       11.59     23.29 o 
  -8  10   6       13.35       39.53     20.25 o 
  -7  10   6       74.34       42.53     15.71 o 
  -6  10   6       36.30       67.76     23.36 o 
  -5  10   6      237.29      212.10     34.74 o 
  -4  10   6      184.30      138.43     25.17 o 
  -3  10   6        5.07        8.07     14.34 o 
  -2  10   6      322.18      352.97     33.53 o 
  -1  10   6        3.79       11.65     10.50 o 
   0  10   6       56.80       32.82     13.73 o 
   1  10   6        1.62       29.62     27.53 o 
   2  10   6        9.41       10.96     11.13 o 
   3  10   6      126.08      141.02     42.04 o 
   4  10   6      237.32      140.08     63.31 o 
   5  10   6       10.33        8.39     19.59 o 
   6  10   6      237.60      143.35     33.46 o 
   7  10   6        8.53       34.34     17.63 o 
  -6  11   6       79.41       61.04     18.01 o 
  -5  11   6       17.46       19.04     13.11 o 
  -4  11   6        0.92       15.67     12.83 o 
  -3  11   6       13.38       35.04     16.22 o 
  -2  11   6       27.61       39.18     15.99 o 
  -1  11   6        1.32       28.20     17.88 o 
   0  11   6       89.34       59.18     18.59 o 
   1  11   6       20.38       24.58     16.10 o 
   2  11   6       90.17       72.86     32.66 o 
   3  11   6        7.37        6.51     24.70 o 
 -19   1   7      530.59      493.87     66.83 o 
 -18   1   7       97.73      104.81     39.53 o 
 -17   1   7       59.00       26.78     22.24 o 
 -16   1   7      627.52      605.16     62.90 o 
 -15   1   7      631.46      639.87    106.02 o 
 -14   1   7      157.97      146.70     23.25 o 
 -13   1   7     4830.30     5093.94    145.89 o 
 -12   1   7      420.91      420.99     45.90 o 
 -11   1   7     2964.23     2954.38     76.95 o 
 -10   1   7     2349.29     2450.18     76.19 o 
  -9   1   7      437.59      446.43     25.74 o 
  -8   1   7     2682.82     2563.27     68.74 o 
  -7   1   7     3306.84     3176.78     55.23 o 
  -6   1   7     1055.84     1015.82     47.46 o 
  -5   1   7    10386.53    10146.43    159.73 o 
  -4   1   7    15740.18    15435.50    130.24 o 
  -3   1   7     3423.08     3317.61     49.17 o 
  -2   1   7    25350.25    24908.09    187.53 o 
  -1   1   7     4738.99     4931.76     62.25 o 
   0   1   7     3731.53     3712.95     44.29 o 
   1   1   7     9080.25     9950.48     68.94 o 
   2   1   7     4199.07     4309.44     60.60 o 
   3   1   7      584.09      564.58     15.29 o 
   4   1   7     9042.24     9198.89     94.35 o 
   5   1   7      851.51      872.64     27.19 o 
   6   1   7     4842.70     4917.90     70.19 o 
   7   1   7     5618.24     5964.79    101.50 o 
   8   1   7      108.12      114.39     17.21 o 
   9   1   7       58.12       45.93     12.40 o 
  10   1   7      146.90      107.52     25.19 o 
  11   1   7      594.81      644.38    131.97 o 
  12   1   7      133.07       93.84     26.83 o 
  13   1   7      617.56      671.80     89.81 o 
  14   1   7        3.03       26.60     21.17 o 
  15   1   7      649.97      535.65    104.08 o 
  16   1   7       45.22       48.93     26.67 o 
 -19   2   7        1.90      -10.97     35.81 o 
 -18   2   7      111.32       96.05     33.55 o 
 -17   2   7      214.15      231.47     29.72 o 
 -16   2   7      191.79      186.22     34.43 o 
 -15   2   7      196.45      180.81     48.67 o 
 -14   2   7     3429.71     3826.83    123.02 o 
 -13   2   7       22.96       -0.39     23.22 o 
 -12   2   7     5115.88     5664.03    108.19 o 
 -11   2   7      663.60      701.78     40.12 o 
 -10   2   7     2244.07     2363.71     77.96 o 
  -9   2   7     1470.90     1552.25     61.12 o 
  -8   2   7      875.37      847.84     51.08 o 
  -7   2   7       64.80       74.82     13.53 o 
  -6   2   7     4579.27     4761.06     75.14 o 
  -5   2   7    10475.02    10353.30    136.61 o 
  -4   2   7     4760.75     4580.28     69.28 o 
  -3   2   7    26232.57    25944.22    211.21 o 
  -2   2   7      176.24      110.17     13.89 o 
  -1   2   7     5107.56     4767.26     58.46 o 
   0   2   7      416.85      466.43     22.03 o 
   1   2   7      426.13      428.10     21.89 o 
   2   2   7     1243.83     1247.83     25.01 o 
   3   2   7     9015.21     9056.17     92.69 o 
   4   2   7       18.21       29.85      8.65 o 
   5   2   7     5416.44     5533.04     73.57 o 
   6   2   7     2911.71     2990.69     44.84 o 
   7   2   7     3569.81     3612.98     66.29 o 
   8   2   7     3198.92     3488.49     65.09 o 
   9   2   7     1012.11     1029.51     31.91 o 
  10   2   7      159.99      139.96     25.12 o 
  11   2   7      913.44      916.93     79.19 o 
  12   2   7     1230.03     1227.05    188.44 o 
  13   2   7       94.96       53.49     17.01 o 
  14   2   7      823.63      776.63    139.11 o 
  15   2   7       19.99       19.12     10.68 o 
 -19   3   7        1.15       19.45     22.16 o 
 -18   3   7      251.32      182.01     63.89 o 
 -17   3   7       62.21       74.30     27.32 o 
 -16   3   7       92.83       62.04     26.79 o 
 -15   3   7      259.67      195.90     63.23 o 
 -14   3   7      340.67      379.88     90.62 o 
 -13   3   7     1656.53     1674.40     58.16 o 
 -12   3   7      323.14      272.63     47.80 o 
 -11   3   7     2067.22     2142.77     71.08 o 
 -10   3   7      860.55      859.67     59.22 o 
  -9   3   7        4.99       36.57     10.72 o 
  -8   3   7       46.45       50.77     10.25 o 
  -7   3   7     1425.07     1375.31     54.61 o 
  -6   3   7     3637.99     3636.50     63.56 o 
  -5   3   7      249.11      216.41     21.00 o 
  -4   3   7     2837.53     2832.48     47.02 o 
  -3   3   7     1950.59     1972.16     34.74 o 
  -2   3   7      417.10      350.02     16.63 o 
  -1   3   7     4711.79     4769.75     62.60 o 
   0   3   7      612.93      580.19     17.96 o 
   1   3   7     3502.59     3261.15     39.86 o 
   2   3   7       84.91       61.85      7.56 o 
   3   3   7     3030.31     3028.80     48.07 o 
   4   3   7      430.29      401.65     25.60 o 
   5   3   7      236.31      209.21     17.41 o 
   6   3   7     1289.41     1195.61     39.99 o 
   7   3   7      912.09      911.20     34.13 o 
   8   3   7     2045.24     2259.66     48.43 o 
   9   3   7        7.69       17.88      8.08 o 
  10   3   7     1722.11     1909.32     61.68 o 
  11   3   7       32.72       25.50     12.26 o 
  12   3   7       12.72       14.82     11.52 o 
  13   3   7       34.47       -1.78     34.82 o 
  14   3   7        5.34        0.23     17.57 o 
  15   3   7      163.19      240.98     64.50 o 
 -18   4   7      448.80      349.22     83.17 o 
 -17   4   7      913.07      904.31     96.71 o 
 -16   4   7       30.78       26.23     20.61 o 
 -15   4   7     1092.65     1338.33    142.19 o 
 -14   4   7       10.29        7.91     16.11 o 
 -13   4   7       14.08       42.50     18.44 o 
 -12   4   7       45.11       61.03     14.79 o 
 -11   4   7     2180.86     2186.51     80.17 o 
 -10   4   7        0.33        2.38     18.93 o 
  -9   4   7     6172.48     6751.13    193.63 o 
  -8   4   7     1902.45     1886.16     93.57 o 
  -7   4   7     1903.03     1901.93     62.43 o 
  -6   4   7     8458.95     8275.98    117.73 o 
  -5   4   7      479.20      443.56     39.70 o 
  -4   4   7      241.78      261.13     17.75 o 
  -3   4   7      574.09      554.68     22.53 o 
  -2   4   7     4582.90     4660.20     57.42 o 
  -1   4   7     2013.18     2061.52     55.78 o 
   0   4   7    10755.61    10816.22    112.17 o 
   1   4   7       59.16       61.66      6.62 o 
   2   4   7    11937.12    12167.13    130.63 o 
   3   4   7      642.27      625.98     24.83 o 
   4   4   7      952.22      935.89     30.29 o 
   5   4   7     2255.67     2377.61     55.14 o 
   6   4   7       10.25       31.20      8.02 o 
   7   4   7        2.15       14.99     10.37 o 
   8   4   7      327.11      401.49     44.16 o 
   9   4   7     2825.73     3183.55     92.08 o 
  10   4   7     1082.77     1131.54     55.47 o 
  11   4   7     1772.03     1955.01     80.95 o 
  12   4   7        3.33       23.01     16.89 o 
  13   4   7      356.61      367.30     65.69 o 
  14   4   7      348.09      294.01     75.58 o 
 -17   5   7      122.37       68.68     27.19 o 
 -16   5   7      378.81      370.14     62.32 o 
 -15   5   7       22.93       54.75     27.84 o 
 -14   5   7      840.40      801.61    127.72 o 
 -13   5   7      276.56      233.79     40.33 o 
 -12   5   7      839.29      809.28     61.82 o 
 -11   5   7      521.68      518.97     37.63 o 
 -10   5   7     4784.30     4977.45    144.04 o 
  -9   5   7       43.92       76.52     18.69 o 
  -8   5   7     1558.18     1551.73     68.69 o 
  -7   5   7     4212.36     4537.17     91.69 o 
  -6   5   7      312.47      342.11     34.29 o 
  -5   5   7     2658.99     2548.98     57.23 o 
  -4   5   7       85.94       70.23     10.87 o 
  -3   5   7        5.23       12.62     10.05 o 
  -2   5   7     2567.36     2610.54     43.41 o 
  -1   5   7     3379.25     3301.70     60.71 o 
   0   5   7      672.18      695.83     36.30 o 
   1   5   7     6833.21     7215.09    126.94 o 
   2   5   7      524.75      523.58     22.83 o 
   3   5   7     2734.57     2641.69     51.15 o 
   4   5   7     2000.88     2121.51     55.36 o 
   5   5   7       76.76       45.41     16.85 o 
   6   5   7     1366.12     1269.51     40.33 o 
   7   5   7      237.07      156.76     24.35 o 
   8   5   7      286.11      325.24     30.63 o 
   9   5   7      620.78      689.80     75.55 o 
  10   5   7     1197.85     1359.32     61.99 o 
  11   5   7      418.48      389.04     47.40 o 
  12   5   7      192.30       96.32     31.84 o 
  13   5   7      111.05       92.59     64.50 o 
  14   5   7      231.08      144.83     74.79 o 
 -16   6   7       47.17       71.15     28.56 o 
 -15   6   7        4.99      -10.83     18.32 o 
 -14   6   7       14.30       60.45     23.00 o 
 -13   6   7      132.65      113.96     32.66 o 
 -12   6   7       16.48       35.38     26.14 o 
 -11   6   7      309.95      298.94     42.50 o 
 -10   6   7      171.04      155.50     27.97 o 
  -9   6   7        0.83        6.88     13.05 o 
  -8   6   7       92.45       90.72     28.04 o 
  -7   6   7      144.12      108.83     18.59 o 
  -6   6   7      498.36      467.74     36.55 o 
  -5   6   7      277.69      298.61     20.96 o 
  -4   6   7       49.27       38.46      8.94 o 
  -3   6   7       33.48       43.21      9.64 o 
  -2   6   7       61.19       59.60     13.27 o 
  -1   6   7      233.70      229.20     21.57 o 
   0   6   7      120.28      116.06     15.06 o 
   1   6   7        2.20       22.06      9.12 o 
   2   6   7       11.62        3.48     10.20 o 
   3   6   7      115.34      136.49     21.05 o 
   4   6   7      146.21      133.52     15.06 o 
   5   6   7      154.50      124.58     23.87 o 
   6   6   7       35.54       37.94     16.99 o 
   7   6   7      105.42      106.98     22.84 o 
   8   6   7       79.74       65.97     19.74 o 
   9   6   7       26.49       20.78     16.00 o 
  10   6   7       85.61       66.01     24.35 o 
  11   6   7       14.37       25.41     19.46 o 
  12   6   7       21.79       26.12     44.30 o 
  13   6   7        6.34       42.65     25.13 o 
 -15   7   7        0.82       23.84     12.10 o 
 -14   7   7      195.66      184.93     46.16 o 
 -13   7   7      313.41      333.72     48.29 o 
 -12   7   7       13.24       12.99     21.40 o 
 -11   7   7       84.97       63.05     31.30 o 
 -10   7   7      625.71      770.43     86.74 o 
  -9   7   7      482.51      477.02     57.20 o 
  -8   7   7     2256.87     2553.25     98.82 o 
  -7   7   7     1317.68     1296.09     55.42 o 
  -6   7   7      233.06      249.27     25.52 o 
  -5   7   7      760.71      813.74     48.72 o 
  -4   7   7      445.37      436.27     29.29 o 
  -3   7   7       41.99       43.01     11.79 o 
  -2   7   7      681.47      680.84     42.44 o 
  -1   7   7     1477.21     1576.45     46.70 o 
   0   7   7      106.44      128.59     14.58 o 
   1   7   7     3347.75     3501.20     84.68 o 
   2   7   7      550.83      629.81     43.20 o 
   3   7   7     1258.14     1282.01     52.01 o 
   4   7   7      726.90      739.40     44.00 o 
   5   7   7       55.86       68.75     18.96 o 
   6   7   7       27.03       43.40     21.60 o 
   7   7   7      954.16     1008.36     58.52 o 
   8   7   7       42.58       18.91     27.59 o 
   9   7   7      238.84      240.07     48.06 o 
  10   7   7      249.08      308.53     47.65 o 
  11   7   7        1.83       32.22     19.12 o 
  12   7   7      581.86      620.57     86.70 o 
 -14   8   7      163.52      252.46     70.44 o 
 -13   8   7        4.86       24.20     22.80 o 
 -12   8   7       78.97        2.27     19.48 o 
 -11   8   7      211.62      203.58     50.87 o 
 -10   8   7      214.36      142.60     36.78 o 
  -9   8   7     1552.09     1695.75     67.04 o 
  -8   8   7      638.10      548.74     68.46 o 
  -7   8   7     1324.27     1357.50     82.12 o 
  -6   8   7      728.04      839.18     69.88 o 
  -5   8   7       37.35       58.30     16.03 o 
  -4   8   7      666.60      714.66     41.35 o 
  -3   8   7      405.41      367.41     29.94 o 
  -2   8   7      243.83      287.52     30.84 o 
  -1   8   7       55.45       52.69     14.53 o 
   0   8   7     2190.29     2316.01     67.82 o 
   1   8   7        3.90       24.80      9.87 o 
   2   8   7     1884.70     2056.40     51.96 o 
   3   8   7      351.03      370.33     34.19 o 
   4   8   7      409.99      467.44     53.43 o 
   5   8   7       79.68       63.07     21.67 o 
   6   8   7       27.39       38.90     18.90 o 
   7   8   7       29.26       19.68     14.17 o 
   8   8   7      452.23      521.25     57.75 o 
   9   8   7       70.13       80.49     23.55 o 
  10   8   7      133.04      106.69     29.17 o 
 -12   9   7       13.89       21.09     18.01 o 
 -11   9   7       83.63      103.79     29.18 o 
 -10   9   7       73.40       53.03     21.09 o 
  -9   9   7      244.81      238.83     40.38 o 
  -8   9   7      185.54      160.46     30.14 o 
  -7   9   7        6.16       19.96     28.56 o 
  -6   9   7      220.33      195.29     47.75 o 
  -5   9   7       10.83       17.66     12.40 o 
  -4   9   7      114.29       57.02     26.50 o 
  -3   9   7        4.20       40.71     14.94 o 
  -2   9   7       68.19       78.36     19.69 o 
  -1   9   7      156.43      231.73     27.94 o 
   0   9   7        1.38       37.07     19.36 o 
   1   9   7       90.55       88.55     24.29 o 
   2   9   7       18.33       58.33     14.34 o 
   3   9   7      187.97      210.25     34.04 o 
   4   9   7       32.20       10.38     20.50 o 
   5   9   7      133.30       95.93     26.56 o 
   6   9   7      109.54      124.59     30.22 o 
   7   9   7        9.77       25.20     19.80 o 
   8   9   7       26.34       47.46     24.80 o 
  -9  10   7       31.30       53.71     24.52 o 
  -8  10   7       66.08       69.37     21.80 o 
  -7  10   7        1.00       24.47     15.30 o 
  -6  10   7      339.48      311.73     54.54 o 
  -5  10   7       96.92       71.76     19.32 o 
  -4  10   7      309.00      350.09     41.23 o 
  -3  10   7      736.52      722.48     72.54 o 
  -2  10   7        5.69       14.98     14.79 o 
  -1  10   7      401.05      508.66     47.34 o 
   0  10   7       72.31       56.37     16.82 o 
   1  10   7        0.33       22.94     13.99 o 
   2  10   7       87.74       54.07     23.04 o 
   3  10   7      336.37      257.21    111.98 o 
   4  10   7       33.77       71.22     28.91 o 
   5  10   7      311.97      296.16     69.25 o 
   6  10   7      186.79      120.18     38.97 o 
  -4  11   7       77.75       81.32     25.59 o 
  -3  11   7       47.73       53.53     19.39 o 
  -2  11   7      290.03      298.19     62.08 o 
  -1  11   7        4.41       16.86     13.59 o 
   0  11   7       52.67       31.59     20.13 o 
 -19   0   8      509.01      559.53    155.91 o 
 -18   0   8     1297.04     1468.46    303.90 o 
 -17   0   8        1.72      -22.56     32.84 o 
 -16   0   8     3330.12     3640.79    232.15 o 
 -15   0   8      547.62      584.65    104.27 o 
 -14   0   8     2433.77     2592.98    119.06 o 
 -13   0   8      256.63      287.38     55.79 o 
 -12   0   8     1291.35     1232.43     85.47 o 
 -11   0   8       76.10      130.96     30.40 o 
 -10   0   8    13572.72    13322.97   2921.88 o 
  -9   0   8     1092.36     1204.13     83.49 o 
  -8   0   8     4914.19     4676.04    133.35 o 
  -7   0   8    14907.51    15110.76    339.12 o 
  -6   0   8      972.36      924.37     53.42 o 
  -5   0   8    14391.24    14131.79    309.84 o 
  -4   0   8      140.90       96.99     19.01 o 
  -3   0   8       90.16      158.12     23.86 o 
  -2   0   8     1314.92     1449.48     82.90 o 
  -1   0   8     5611.33     4899.87    154.52 o 
   0   0   8     1923.53     1895.77     53.16 o 
   1   0   8    37805.08    36693.06    251.41 o 
   2   0   8      359.72      402.97     31.89 o 
   3   0   8     6494.85     6530.75     88.61 o 
   4   0   8     2828.69     3046.03    118.80 o 
   5   0   8        6.62       18.34     11.87 o 
   6   0   8     4602.59     4691.84    133.47 o 
   7   0   8      121.37      113.53     26.81 o 
   8   0   8      136.21      164.01     29.11 o 
   9   0   8     4316.06     4501.29    188.53 o 
  10   0   8     6584.58     7743.14   2388.47 o 
  11   0   8     1066.85      972.25    195.48 o 
  12   0   8     1184.19     1169.31    227.13 o 
  13   0   8        0.15      -18.20     23.35 o 
  14   0   8      209.49      127.42     55.00 o 
  15   0   8      113.90       66.08     40.76 o 
 -19   1   8      205.17      167.69     53.62 o 
 -18   1   8      107.49       95.58     39.27 o 
 -17   1   8      467.30      474.65     54.69 o 
 -16   1   8      160.06      195.26     42.86 o 
 -15   1   8     1723.24     1858.01     61.14 o 
 -14   1   8       22.58       35.22     11.92 o 
 -13   1   8      557.75      477.41     36.26 o 
 -12   1   8     1004.78     1094.48     74.56 o 
 -11   1   8     5557.40     5753.77    167.46 o 
 -10   1   8       48.32       45.29     16.41 o 
  -9   1   8     1753.92     1801.27     61.47 o 
  -8   1   8     3295.11     3317.77    114.20 o 
  -7   1   8     1001.43      934.38     38.31 o 
  -6   1   8     9724.62     9222.03    127.01 o 
  -5   1   8     2545.55     2350.32     49.90 o 
  -4   1   8      405.87      419.63     38.27 o 
  -3   1   8       39.34       23.33      9.30 o 
  -2   1   8      330.14      288.27     16.72 o 
  -1   1   8       69.02       36.38      7.50 o 
   0   1   8    14851.04    14784.05    149.55 o 
   1   1   8      179.83      186.87     19.99 o 
   2   1   8     7602.87     7558.15    100.69 o 
   3   1   8        1.78       12.68      8.59 o 
   4   1   8      429.69      444.83     27.67 o 
   5   1   8     3146.98     3136.91     54.18 o 
   6   1   8       66.11       89.67     13.08 o 
   7   1   8        2.93        9.87      4.69 o 
   8   1   8       94.88       72.28     25.47 o 
   9   1   8     3420.93     3648.34    113.87 o 
  10   1   8      281.97      187.81     35.03 o 
  11   1   8     1139.27     1334.47    112.58 o 
  12   1   8      234.86      180.65     36.50 o 
  13   1   8      282.03      209.91     35.17 o 
  14   1   8        5.72       50.72     27.27 o 
  15   1   8        2.00       26.78     35.22 o 
 -19   2   8       43.68       37.31     22.35 o 
 -18   2   8       61.30       48.83     23.54 o 
 -17   2   8       21.28        5.06     22.41 o 
 -16   2   8      101.28       68.07     22.89 o 
 -15   2   8      312.45      294.34     37.24 o 
 -14   2   8       49.77       46.11     15.29 o 
 -13   2   8     3233.33     3499.06    107.85 o 
 -12   2   8        6.19       33.53     25.58 o 
 -11   2   8     2006.92     2195.43     63.48 o 
 -10   2   8       25.26       18.52     20.50 o 
  -9   2   8      927.55      915.39     44.65 o 
  -8   2   8     1156.42     1070.87     55.18 o 
  -7   2   8      253.71      245.84     30.81 o 
  -6   2   8      628.75      621.07     43.23 o 
  -5   2   8      431.55      379.56     29.28 o 
  -4   2   8     4368.49     4008.69     57.39 o 
  -3   2   8      631.09      634.11     26.11 o 
  -2   2   8     2947.38     2674.94     37.23 o 
  -1   2   8      295.49      271.99     13.89 o 
   0   2   8     4389.41     4176.39     47.67 o 
   1   2   8      302.59      285.56     15.51 o 
   2   2   8     2806.67     2764.43     70.09 o 
   3   2   8       22.44       32.86     10.54 o 
   4   2   8     1767.17     1715.47     38.72 o 
   5   2   8      114.18       87.06     12.14 o 
   6   2   8      897.83      869.54     39.47 o 
   7   2   8     4169.35     4360.08     65.47 o 
   8   2   8     1572.36     1450.55     48.69 o 
   9   2   8     1596.13     1504.30     59.84 o 
  10   2   8      113.60      123.15     22.41 o 
  11   2   8       10.58       13.74     15.23 o 
  12   2   8      194.11      201.76     37.15 o 
  13   2   8      124.46       53.42     63.51 o 
  14   2   8        2.77       20.78     14.36 o 
  15   2   8       65.51       33.30     19.30 o 
 -18   3   8       43.69       79.71     22.15 o 
 -17   3   8     1180.29     1044.14    205.74 o 
 -16   3   8       19.97       19.97     17.61 o 
 -15   3   8      556.70      603.61     98.53 o 
 -14   3   8     2324.39     2409.24    468.51 o 
 -13   3   8       59.11       36.28     21.05 o 
 -12   3   8     4586.26     4858.76    140.12 o 
 -11   3   8      706.08      667.21     68.56 o 
 -10   3   8      123.20      126.15     21.47 o 
  -9   3   8     5888.69     6082.52    139.64 o 
  -8   3   8     3850.87     3985.03     98.10 o 
  -7   3   8     2077.34     2055.35     65.56 o 
  -6   3   8     4667.62     4808.23     87.05 o 
  -5   3   8     1574.52     1569.09     48.73 o 
  -4   3   8     6008.31     6227.55     81.55 o 
  -3   3   8     8103.25     8377.27    102.77 o 
  -2   3   8      294.93      231.13     18.24 o 
  -1   3   8     5782.45     5993.64     62.30 o 
   0   3   8     3232.88     3049.26     43.32 o 
   1   3   8      190.78      212.03     24.63 o 
   2   3   8     4214.11     4328.91     59.71 o 
   3   3   8     7971.76     8062.79    109.52 o 
   4   3   8     1824.68     1722.00     39.33 o 
   5   3   8     3465.37     3661.97     70.08 o 
   6   3   8     4036.02     4345.27     85.67 o 
   7   3   8        9.40       30.47     11.91 o 
   8   3   8     4532.45     4695.05    117.71 o 
   9   3   8       22.89       22.56     12.40 o 
  10   3   8      274.49      315.88     40.68 o 
  11   3   8      555.20      538.79     56.49 o 
  12   3   8       51.02       54.96     19.51 o 
  13   3   8      302.02      113.00     39.77 o 
  14   3   8       94.10       98.53     45.51 o 
 -18   4   8      468.56      388.23     87.83 o 
 -17   4   8        5.61       14.72     38.19 o 
 -16   4   8      561.56      469.03     94.85 o 
 -15   4   8      154.55       85.67     30.27 o 
 -14   4   8        1.15       15.21     14.25 o 
 -13   4   8      568.55      486.11     67.15 o 
 -12   4   8        1.35       16.55      8.76 o 
 -11   4   8       11.58       20.91     10.09 o 
 -10   4   8      234.98      239.33     28.54 o 
  -9   4   8     2408.24     2474.64     60.55 o 
  -8   4   8     4506.28     4517.43    106.84 o 
  -7   4   8     1575.05     1705.09     62.92 o 
  -6   4   8      137.09      138.45     20.95 o 
  -5   4   8     2710.36     2987.14     62.41 o 
  -4   4   8      756.53      810.16     41.60 o 
  -3   4   8       20.74       36.13      8.92 o 
  -2   4   8       60.42       69.91     10.66 o 
  -1   4   8     2361.95     2390.82     61.46 o 
   0   4   8      108.29      116.81     12.54 o 
   1   4   8     1837.28     1829.44     38.04 o 
   2   4   8     1775.93     1710.60     36.72 o 
   3   4   8     1250.44     1241.66     40.55 o 
   4   4   8      373.19      355.72     22.66 o 
   5   4   8       46.68       42.73     14.05 o 
   6   4   8      366.07      340.19     33.48 o 
   7   4   8      211.18      169.15     24.85 o 
   8   4   8      175.83      202.02     24.88 o 
   9   4   8      236.06      226.35     33.00 o 
  10   4   8      349.98      320.68     46.86 o 
  11   4   8        9.90       43.35     24.39 o 
  12   4   8      341.64      283.53     59.31 o 
  13   4   8        0.46       53.02     43.13 o 
  14   4   8      110.64       63.71     30.47 o 
 -17   5   8        4.80       47.46     21.18 o 
 -16   5   8      180.74      233.42     62.74 o 
 -15   5   8       22.64       26.57     24.73 o 
 -14   5   8      753.77      789.40     71.43 o 
 -13   5   8      134.01      102.72     31.83 o 
 -12   5   8     1166.35     1274.80     74.58 o 
 -11   5   8      540.75      584.89     33.60 o 
 -10   5   8     1316.20     1392.30     70.40 o 
  -9   5   8      302.16      193.37     41.25 o 
  -8   5   8       48.60       60.31     18.78 o 
  -7   5   8       68.99       53.22     25.07 o 
  -6   5   8      918.83      882.13     41.56 o 
  -5   5   8     1117.30     1059.73     37.27 o 
  -4   5   8      874.63      974.74     40.35 o 
  -3   5   8     4714.69     4680.65     87.88 o 
  -2   5   8      126.09      125.52     14.24 o 
  -1   5   8     1977.39     1816.70     82.89 o 
   0   5   8       13.39       29.20     25.75 o 
   1   5   8      186.20      202.49     15.03 o 
   2   5   8        9.45       24.14      7.33 o 
   3   5   8      488.67      472.83     32.34 o 
   4   5   8     2057.52     2094.92     58.32 o 
   5   5   8     2786.55     2859.05     69.72 o 
   6   5   8     1385.10     1518.00     65.85 o 
   7   5   8      837.85      832.67     32.17 o 
   8   5   8      355.00      398.35     49.72 o 
   9   5   8       35.27       44.09     25.33 o 
  10   5   8      104.95      121.73     28.39 o 
  11   5   8        5.41       23.16     17.55 o 
  12   5   8       22.22       24.46     18.52 o 
  13   5   8       52.97       54.76     27.13 o 
 -16   6   8      292.64      264.49     52.17 o 
 -15   6   8      971.06      977.30    157.45 o 
 -14   6   8        3.75       13.48     22.95 o 
 -13   6   8     1594.24     1929.94    173.39 o 
 -12   6   8      887.18      862.29    118.58 o 
 -11   6   8     2008.54     2142.97     96.73 o 
 -10   6   8     1402.05     1348.93     94.86 o 
  -9   6   8      385.38      423.82     39.08 o 
  -8   6   8      170.04      104.57     20.53 o 
  -7   6   8     2481.50     2581.38     81.88 o 
  -6   6   8      501.94      602.99     64.94 o 
  -5   6   8     2331.50     2418.22    118.09 o 
  -4   6   8     6325.20     6396.31    112.43 o 
  -3   6   8      165.90      227.96     18.28 o 
  -2   6   8     5435.12     5656.38     95.09 o 
  -1   6   8       52.63       67.40     14.21 o 
   0   6   8     1277.41     1353.84     56.77 o 
   1   6   8      681.70      567.33     49.28 o 
   2   6   8      693.65      665.01     36.99 o 
   3   6   8      259.05      289.68     28.66 o 
   4   6   8     1914.66     1947.80    103.79 o 
   5   6   8     1297.19     1368.75     59.52 o 
   6   6   8     1516.71     1541.72     76.87 o 
   7   6   8     1734.73     2006.38    147.70 o 
   8   6   8      164.01      166.70     21.26 o 
   9   6   8      506.19      457.25     43.97 o 
  10   6   8       25.68       56.10     21.62 o 
  11   6   8       13.54       66.63     28.25 o 
  12   6   8       14.74      -17.41     20.68 o 
 -15   7   8       16.64        9.70     20.15 o 
 -14   7   8      244.92      187.40     56.27 o 
 -13   7   8        6.67       24.08     20.18 o 
 -12   7   8      652.95      737.05     96.81 o 
 -11   7   8      139.32       65.46     30.86 o 
 -10   7   8      147.03      194.01     32.67 o 
  -9   7   8        7.07       24.23     13.25 o 
  -8   7   8       59.81       65.35     17.50 o 
  -7   7   8      457.97      415.44     35.94 o 
  -6   7   8       96.95       78.97     33.36 o 
  -5   7   8      431.77      449.75     26.97 o 
  -4   7   8       95.46       75.18     14.03 o 
  -3   7   8     1949.93     2125.81     65.88 o 
  -2   7   8        4.40       26.42     11.15 o 
  -1   7   8      651.52      739.22     51.30 o 
   0   7   8        5.84       28.39     10.42 o 
   1   7   8      187.24      215.30     19.09 o 
   2   7   8        4.34       -0.35     10.97 o 
   3   7   8       81.36       63.50     23.70 o 
   4   7   8       92.98       56.33     15.23 o 
   5   7   8      876.07      866.29    108.68 o 
   6   7   8      333.71      407.92     47.33 o 
   7   7   8      129.57      108.99     27.01 o 
   8   7   8      260.26      180.18     47.26 o 
   9   7   8       27.72       18.96     16.80 o 
  10   7   8       19.42       33.34     16.25 o 
  11   7   8       12.37       42.48     16.74 o 
 -13   8   8       65.68       83.04     29.41 o 
 -12   8   8       41.59       44.84     30.47 o 
 -11   8   8        2.54       17.70     37.79 o 
 -10   8   8      472.88      478.20     50.63 o 
  -9   8   8       47.06       53.88     22.26 o 
  -8   8   8      499.70      528.30     44.00 o 
  -7   8   8      147.63      100.89     23.81 o 
  -6   8   8      113.29      106.55     22.82 o 
  -5   8   8      344.52      360.49     36.95 o 
  -4   8   8       18.81       10.22     18.96 o 
  -3   8   8        6.32        9.31      9.77 o 
  -2   8   8       78.55       98.45     19.53 o 
  -1   8   8      114.29       95.95     16.90 o 
   0   8   8        0.69       10.72      6.97 o 
   1   8   8      341.71      360.96     25.70 o 
   2   8   8       30.52       26.13      9.56 o 
   3   8   8      260.71      205.92     26.12 o 
   4   8   8      352.28      452.00     58.22 o 
   5   8   8       73.89       67.48     21.01 o 
   6   8   8       23.41       53.91     18.51 o 
   7   8   8       57.01       62.84     22.43 o 
   8   8   8       23.63       30.60     17.02 o 
   9   8   8       47.72       39.41     17.99 o 
 -11   9   8      304.38      213.18     60.01 o 
 -10   9   8        9.87       -1.50     29.28 o 
  -9   9   8      536.21      540.09     87.21 o 
  -8   9   8      133.64      110.52     26.49 o 
  -7   9   8       22.34       49.85     19.71 o 
  -6   9   8      212.58      197.21     30.29 o 
  -5   9   8      228.62      179.57     30.01 o 
  -4   9   8      177.05      186.23     27.38 o 
  -3   9   8      422.51      436.20     50.14 o 
  -2   9   8       20.80       35.52     20.87 o 
  -1   9   8      456.98      433.59     35.19 o 
   0   9   8      509.51      562.07     47.69 o 
   1   9   8        6.04       20.49     11.96 o 
   2   9   8      225.61      236.03     34.04 o 
   3   9   8      110.36       53.10     24.34 o 
   4   9   8       55.54       41.66     36.59 o 
   5   9   8      526.39      449.02     41.98 o 
   6   9   8      193.08      204.04     33.81 o 
   7   9   8      107.89       48.99     24.70 o 
  -8  10   8        6.11       26.67     17.27 o 
  -7  10   8       14.34       39.15     13.55 o 
  -6  10   8       76.78       62.42     17.51 o 
  -5  10   8       35.67       46.52     20.50 o 
  -4  10   8      332.76      340.50     52.46 o 
  -3  10   8       28.02       21.02     12.87 o 
  -2  10   8      193.96      183.00     36.92 o 
  -1  10   8       33.52       55.89     43.75 o 
   0  10   8       38.26       28.69     15.68 o 
   1  10   8       36.06       35.93     19.24 o 
   2  10   8       38.23      136.65     40.46 o 
   3  10   8        4.91       32.19     20.01 o 
   4  10   8       14.00        4.26     42.54 o 
 -19   1   9      313.31      224.18     54.75 o 
 -18   1   9      254.02      242.41     71.11 o 
 -17   1   9        0.38       11.99     27.39 o 
 -16   1   9      457.61      429.55     45.78 o 
 -15   1   9      543.91      577.42     54.55 o 
 -14   1   9       36.28       30.58     12.15 o 
 -13   1   9     3470.51     4005.06    138.16 o 
 -12   1   9     1016.93     1073.36     56.00 o 
 -11   1   9     2059.81     2238.82     77.46 o 
 -10   1   9     3236.46     3201.89     89.68 o 
  -9   1   9      102.21      108.22     19.56 o 
  -8   1   9      834.68      831.05     56.60 o 
  -7   1   9     1575.04     1430.65     50.05 o 
  -6   1   9     2422.13     2311.25     72.56 o 
  -5   1   9     1631.15     1545.35     43.86 o 
  -4   1   9     8295.48     8198.95    100.44 o 
  -3   1   9      256.25      244.11     20.89 o 
  -2   1   9     8611.94     8541.75     94.37 o 
  -1   1   9     2270.53     2169.36     55.07 o 
   1   1   9     1214.44      992.73     87.90 o 
   2   1   9      499.05      449.21     34.96 o 
   3   1   9       44.46       34.95      8.01 o 
   4   1   9     2784.60     2864.13     56.46 o 
   5   1   9     2699.61     2792.80     61.64 o 
   6   1   9      101.82       67.52     15.14 o 
   7   1   9     2070.50     2150.80     74.99 o 
   8   1   9       78.56       55.74     10.35 o 
   9   1   9      431.49      395.34     40.58 o 
  10   1   9      160.83      180.64     36.07 o 
  11   1   9        4.06       35.21     21.46 o 
  12   1   9      121.08       99.46     39.37 o 
  13   1   9      357.24      380.49     82.13 o 
  14   1   9       27.61       15.92     43.92 o 
 -18   2   9      136.59      166.71     47.69 o 
 -17   2   9      305.24      233.29     45.37 o 
 -16   2   9      159.67      142.92     44.72 o 
 -15   2   9       24.31        9.86     21.37 o 
 -14   2   9     1982.92     2194.62     76.02 o 
 -13   2   9     1043.63      921.52    109.39 o 
 -12   2   9     3359.47     3571.27    106.04 o 
 -11   2   9     2694.25     2970.95    116.77 o 
 -10   2   9     1438.88     1499.85     79.05 o 
  -9   2   9     1183.88     1111.04     39.20 o 
  -8   2   9      663.34      614.97     82.19 o 
  -7   2   9      118.17      150.58     28.68 o 
  -6   2   9     1544.36     1656.93     59.12 o 
  -5   2   9     8364.89     8465.47    105.10 o 
  -4   2   9      227.59      239.93     13.82 o 
  -3   2   9    13462.61    13397.48    207.96 o 
  -2   2   9     1909.46     1912.89     42.39 o 
  -1   2   9    10355.40    10355.27    109.72 o 
   0   2   9     1236.76     1225.48     32.68 o 
   1   2   9      303.44      366.98     38.24 o 
   2   2   9      304.41      326.21     25.26 o 
   3   2   9     3110.00     2956.21     62.82 o 
   4   2   9      670.48      701.01     47.90 o 
   5   2   9      335.49      301.22     26.56 o 
   6   2   9     2012.93     2071.41     65.94 o 
   7   2   9      402.96      341.08     35.67 o 
   8   2   9     2565.28     2773.14     93.96 o 
   9   2   9        4.25       33.25     12.59 o 
  10   2   9       65.13       12.37     17.00 o 
  11   2   9       10.49       23.06     17.96 o 
  12   2   9       90.59       40.58     22.77 o 
  13   2   9        1.57       26.91     16.23 o 
  14   2   9      445.48      379.60     87.21 o 
 -18   3   9       94.28       84.86     39.99 o 
 -17   3   9        2.85       10.98     13.65 o 
 -16   3   9      104.12      117.60     48.87 o 
 -15   3   9        9.82       58.29     25.60 o 
 -14   3   9     1027.90      988.98     99.85 o 
 -13   3   9     1032.36      944.22    135.11 o 
 -12   3   9      178.71      181.02     34.18 o 
 -11   3   9      538.28      622.78     31.71 o 
 -10   3   9       50.99       18.23     17.63 o 
  -9   3   9      504.04      487.31     39.34 o 
  -8   3   9      222.73      186.40     26.25 o 
  -7   3   9     1071.34     1111.56     54.20 o 
  -6   3   9     1752.25     1726.78     63.44 o 
  -5   3   9       61.34       66.14     13.35 o 
  -4   3   9      802.65      748.71     42.42 o 
  -3   3   9       52.57       43.81     11.98 o 
  -2   3   9     2397.59     2464.92     56.61 o 
  -1   3   9      383.60      419.24     26.16 o 
   0   3   9     2709.72     2765.89     47.68 o 
   1   3   9     2131.18     2069.78     64.11 o 
   2   3   9      543.36      525.13     27.25 o 
   3   3   9      869.97      820.07     34.68 o 
   4   3   9      238.46      252.02     27.42 o 
   5   3   9       59.78       55.03     13.27 o 
   6   3   9      821.40      848.87     50.06 o 
   7   3   9     1339.44     1517.86     76.31 o 
   8   3   9      407.32      489.81     31.42 o 
   9   3   9      161.73      157.46     33.52 o 
  10   3   9      603.88      639.98     90.13 o 
  11   3   9        6.76       42.46     20.18 o 
  12   3   9      166.97      152.08     57.52 o 
  13   3   9       53.96       59.59     21.80 o 
 -17   4   9      591.04      570.95     92.93 o 
 -16   4   9       73.81       58.97     36.01 o 
 -15   4   9      883.05      760.21    142.57 o 
 -14   4   9      503.67      386.93    110.14 o 
 -13   4   9       98.38       78.78     23.03 o 
 -12   4   9        0.22       11.45     15.12 o 
 -11   4   9     1175.52     1224.32     65.21 o 
 -10   4   9      872.15      779.92     72.91 o 
  -9   4   9     2724.61     2964.61     76.36 o 
  -8   4   9     2843.72     3045.75     76.70 o 
  -7   4   9      473.20      501.26     56.22 o 
  -6   4   9     5008.53     4961.88     98.00 o 
  -5   4   9      386.18      431.19     30.72 o 
  -4   4   9       65.39       83.11     12.06 o 
  -3   4   9      802.22      869.71     31.78 o 
  -2   4   9      117.65      132.68     15.25 o 
  -1   4   9        4.37       14.01     11.18 o 
   0   4   9     7636.97     7683.30    119.47 o 
   1   4   9     1861.62     1876.82     59.62 o 
   2   4   9     4699.00     4747.75     82.98 o 
   3   4   9       12.30        5.88     11.44 o 
   4   4   9      155.46      147.77     13.48 o 
   5   4   9      542.52      574.23     27.35 o 
   6   4   9        4.36       14.07      8.96 o 
   7   4   9       20.31       11.60     11.63 o 
   8   4   9        4.95       20.22     11.46 o 
   9   4   9     1522.11     1609.10    115.60 o 
  10   4   9        1.94       -8.66     15.01 o 
  11   4   9      820.20      826.91    123.25 o 
  12   4   9       18.67       52.73     27.30 o 
  13   4   9      488.23      512.83    148.39 o 
 -17   5   9        2.40       46.57     21.90 o 
 -16   5   9      291.03      182.09     59.08 o 
 -15   5   9      419.85      506.49     65.05 o 
 -14   5   9      376.32      379.84     57.64 o 
 -13   5   9      157.48      103.54     61.33 o 
 -12   5   9      806.65      762.62     60.53 o 
 -11   5   9        9.71       42.47     14.35 o 
 -10   5   9     2601.52     2717.78    102.01 o 
  -9   5   9     1351.79     1262.11     72.82 o 
  -8   5   9      457.44      494.45     36.32 o 
  -7   5   9     1717.13     1859.65     99.37 o 
  -6   5   9       10.95       11.24     11.68 o 
  -5   5   9     1103.00     1090.35     51.38 o 
  -4   5   9     2004.17     2057.17     74.60 o 
  -3   5   9        0.50       30.41     13.71 o 
  -2   5   9      552.19      509.82     25.18 o 
  -1   5   9     1077.32     1105.12     30.24 o 
   0   5   9      180.13      191.05     22.29 o 
   1   5   9     3253.09     3347.22     60.86 o 
   2   5   9        3.95       26.55     10.80 o 
   3   5   9     3086.04     3076.09     77.34 o 
   4   5   9     1203.13     1167.08     43.90 o 
   5   5   9      252.23      223.62     23.87 o 
   6   5   9      698.60      569.14     24.56 o 
   7   5   9       70.04       93.41     18.09 o 
   8   5   9      112.85       89.46     26.08 o 
   9   5   9      160.24      132.16     35.07 o 
  10   5   9      816.47      808.33     98.90 o 
  11   5   9       10.10       29.55     42.34 o 
  12   5   9      250.32       74.39     51.05 o 
 -16   6   9       75.20       70.20     28.84 o 
 -15   6   9        2.27       33.73     14.83 o 
 -14   6   9        6.02       43.30     23.30 o 
 -13   6   9        0.69        0.53     87.05 o 
 -12   6   9       84.82      131.82     92.99 o 
 -11   6   9      155.70      210.53     33.39 o 
 -10   6   9       78.18       65.15     19.18 o 
  -9   6   9      180.89      144.21     43.83 o 
  -8   6   9       11.79       21.60     14.09 o 
  -7   6   9       97.77       97.61     23.43 o 
  -6   6   9       62.20       34.10      8.49 o 
  -5   6   9        6.50       -4.38     13.58 o 
  -4   6   9       13.53       10.63     13.12 o 
  -3   6   9      132.54      105.58     14.01 o 
  -2   6   9      136.99      145.15     15.25 o 
  -1   6   9        0.26       -3.63     11.42 o 
   0   6   9      546.01      585.00     31.35 o 
   1   6   9      356.66      350.71     25.16 o 
   2   6   9       85.60       81.61     20.40 o 
   3   6   9        1.69       30.50     12.28 o 
   4   6   9      436.26      473.97     38.02 o 
   5   6   9      100.40       83.54     18.89 o 
   6   6   9       36.37       48.30     16.21 o 
   7   6   9      160.78      159.30     27.53 o 
   8   6   9        4.92       35.63     30.49 o 
   9   6   9        1.61       44.17     17.88 o 
  10   6   9        0.04       12.87     15.72 o 
  11   6   9        7.12        1.94     41.35 o 
 -14   7   9       22.12       79.80     26.39 o 
 -13   7   9      371.87      354.47     56.70 o 
 -12   7   9       45.13       37.72     16.32 o 
 -11   7   9        5.08       25.59     14.79 o 
 -10   7   9      248.91      280.77     41.61 o 
  -9   7   9      740.18      614.08     59.52 o 
  -8   7   9      101.88      148.86     27.25 o 
  -7   7   9     1565.66     1616.24     61.63 o 
  -6   7   9        9.29       11.41     15.71 o 
  -5   7   9      937.71     1031.09     58.93 o 
  -4   7   9      194.31      161.42     22.36 o 
  -3   7   9       54.64       27.78     10.05 o 
  -2   7   9      286.98      309.43     29.60 o 
  -1   7   9     1156.29     1131.05     40.85 o 
   0   7   9       66.44       69.28     16.46 o 
   1   7   9      393.53      468.28     42.50 o 
   2   7   9      243.60      285.65     39.98 o 
   3   7   9      593.04      584.15     40.58 o 
   4   7   9      493.57      407.00     39.20 o 
   5   7   9      175.06      214.66     28.92 o 
   6   7   9       23.13       38.04     14.73 o 
   7   7   9      206.14      214.72     38.58 o 
   8   7   9      122.85       76.73     24.22 o 
   9   7   9       39.93       71.66     22.95 o 
  10   7   9      257.45      270.24     52.52 o 
 -13   8   9        0.48       24.99     24.53 o 
 -12   8   9      111.25      187.36     53.16 o 
 -11   8   9       87.36      107.74     34.96 o 
 -10   8   9      105.58       70.55     25.66 o 
  -9   8   9      713.23      701.15     65.79 o 
  -8   8   9      992.26      906.80     67.51 o 
  -7   8   9      364.62      319.98     41.69 o 
  -6   8   9     1724.52     1894.64    123.83 o 
  -5   8   9       99.79       45.17     28.27 o 
  -4   8   9      229.89      224.81     29.17 o 
  -3   8   9      133.27      149.87     23.59 o 
  -2   8   9      353.99      378.42     30.92 o 
  -1   8   9      135.99      130.32     29.02 o 
   0   8   9     1906.60     1999.20    115.43 o 
   1   8   9      648.43      582.53     39.50 o 
   2   8   9      445.87      487.80     47.24 o 
   3   8   9     1272.85     1286.29     87.47 o 
   4   8   9       64.45       23.60     20.18 o 
   5   8   9       49.14       54.86     23.11 o 
   6   8   9        1.23       19.32     21.34 o 
   7   8   9       67.38       45.39     19.15 o 
   8   8   9      104.54      100.70     28.24 o 
 -10   9   9       16.17       33.50     20.61 o 
  -9   9   9      178.41      131.06     28.61 o 
  -8   9   9       26.15       32.39     16.91 o 
  -7   9   9       91.48       32.52     18.91 o 
  -6   9   9      156.86      123.12     30.61 o 
  -5   9   9       69.27       62.14     17.76 o 
  -4   9   9      258.56      275.41     30.19 o 
  -3   9   9        3.06       33.87     15.33 o 
  -2   9   9      128.87      119.14     24.18 o 
  -1   9   9       51.90       41.59     19.04 o 
   0   9   9       33.44       13.73     21.48 o 
   1   9   9       30.32       58.00     17.08 o 
   2   9   9       72.45       55.20     18.79 o 
   3   9   9      303.31      309.64     38.27 o 
   4   9   9      203.79      119.05     28.28 o 
   5   9   9       49.02       70.83     21.17 o 
   6   9   9        7.83       77.77     23.91 o 
  -7  10   9        7.21       41.50     15.99 o 
  -6  10   9      130.45      161.23     29.10 o 
  -5  10   9      277.08      200.47     33.01 o 
  -4  10   9       43.07       31.90     26.27 o 
  -3  10   9      603.35      653.50     35.08 o 
  -2  10   9       55.65       58.93     17.27 o 
  -1  10   9      159.75      210.29     55.25 o 
   0  10   9      119.12       58.95     33.41 o 
   1  10   9        2.17       29.44     16.41 o 
   2  10   9       39.52       41.94     23.94 o 
 -18   0  10     1032.22     1001.92    147.60 o 
 -17   0  10      131.58      250.88     79.54 o 
 -16   0  10     1567.43     1564.41    167.98 o 
 -15   0  10     2080.83     2229.37    220.61 o 
 -14   0  10      304.28      302.37     44.56 o 
 -13   0  10      817.76      814.18    132.64 o 
 -12   0  10      228.04      209.52     45.80 o 
 -11   0  10      635.34      583.27     90.22 o 
 -10   0  10     4664.04     4779.32    168.17 o 
  -9   0  10     6806.20     6791.08    258.00 o 
  -8   0  10     2978.23     3108.65    139.29 o 
  -7   0  10    12979.10    13142.53   2879.14 o 
  -6   0  10      427.54      326.85     56.19 o 
  -5   0  10     2563.71     2456.14     99.32 o 
  -4   0  10     3214.98     3441.61    115.35 o 
  -3   0  10      277.30      198.68     28.24 o 
  -2   0  10      777.05      822.00     90.62 o 
  -1   0  10     1824.49     1777.78     66.03 o 
   0   0  10    12176.94    13022.06    248.52 o 
   1   0  10    20024.43    20120.44    529.49 o 
   2   0  10     4533.14     5097.80    203.99 o 
   3   0  10     2979.38     2973.50     94.71 o 
   4   0  10     4653.17     4724.42    133.43 o 
   5   0  10      277.16      317.49     36.13 o 
   6   0  10      616.98      529.82     38.21 o 
   7   0  10       54.28       67.44     19.69 o 
   8   0  10     1518.43     1798.54    165.40 o 
   9   0  10       17.07       33.22     14.19 o 
  10   0  10     1186.73     1079.48    266.31 o 
  11   0  10      369.63      455.85    101.30 o 
  12   0  10     1045.49      999.94    201.02 o 
  13   0  10      261.96      297.17     57.38 o 
 -18   1  10       33.83        1.44     13.87 o 
 -17   1  10      203.79      198.41     42.63 o 
 -16   1  10      342.38      323.66     38.67 o 
 -15   1  10      848.63      883.36     50.95 o 
 -14   1  10      403.74      425.99     45.38 o 
 -13   1  10      194.08      191.35     28.28 o 
 -12   1  10       17.32      -19.94     29.68 o 
 -11   1  10      577.06      542.20     32.07 o 
 -10   1  10     1193.08     1233.58    165.78 o 
  -9   1  10      377.40      369.01     27.46 o 
  -8   1  10     6467.70     6774.02    154.45 o 
  -7   1  10     1639.58     1484.20     88.96 o 
  -6   1  10     3245.05     3376.17     92.53 o 
  -5   1  10      126.55      101.13     21.82 o 
  -4   1  10        3.08        8.41      7.26 o 
  -3   1  10      317.76      313.94     30.54 o 
  -2   1  10       95.73      101.95     12.57 o 
  -1   1  10     2615.37     2571.48     57.36 o 
   0   1  10     3508.44     3653.79     64.00 o 
   1   1  10     5042.50     5365.73     85.00 o 
   2   1  10     5890.53     6131.01    155.92 o 
   3   1  10      486.27      532.99     37.29 o 
   4   1  10      189.49      190.03     23.93 o 
   5   1  10      631.16      592.98     35.53 o 
   6   1  10        7.32       28.39     14.28 o 
   7   1  10        4.03       14.15      8.57 o 
   8   1  10        5.01       35.06     11.80 o 
   9   1  10      512.96      568.41     49.31 o 
  10   1  10       37.83       28.79     27.90 o 
  11   1  10      426.84      392.88     59.90 o 
  12   1  10      353.38      183.86     59.89 o 
  13   1  10      549.15      387.15     67.71 o 
 -18   2  10      122.59       75.13     24.89 o 
 -17   2  10        7.68       36.97     18.25 o 
 -16   2  10      104.18       68.89     27.70 o 
 -15   2  10      250.61      253.96     34.88 o 
 -14   2  10      383.86      371.14     38.64 o 
 -13   2  10      921.68      976.08     56.50 o 
 -12   2  10     1464.75     1470.79     83.69 o 
 -11   2  10      696.71      735.47     91.70 o 
 -10   2  10      651.88      681.82     86.05 o 
  -9   2  10        0.22       35.73     13.59 o 
  -8   2  10      191.65      245.32     36.60 o 
  -7   2  10      569.82      521.60     64.23 o 
  -6   2  10     1875.42     1774.31     73.13 o 
  -5   2  10     1013.05     1054.00     50.90 o 
  -4   2  10      232.49      264.59     26.24 o 
  -3   2  10      508.12      485.98     49.11 o 
  -2   2  10     1017.29      968.81     32.95 o 
  -1   2  10     3615.41     3668.91     64.62 o 
   0   2  10     3570.53     3463.96     60.03 o 
   1   2  10      269.86      243.05     25.57 o 
   2   2  10     1083.74     1095.26     33.18 o 
   3   2  10       39.74       38.55     10.02 o 
   4   2  10     1333.15     1267.94     51.51 o 
   5   2  10      402.91      521.18     39.48 o 
   6   2  10       80.65       81.68     20.73 o 
   7   2  10     1646.81     1645.12     60.20 o 
   8   2  10        7.31       30.24     10.89 o 
   9   2  10       24.21       38.19     12.50 o 
  10   2  10       42.10       45.04     18.25 o 
  11   2  10       22.51       50.26     24.94 o 
  12   2  10        2.12       34.33     61.53 o 
  13   2  10      111.20      109.23     35.76 o 
 -18   3  10        1.31        8.22     15.07 o 
 -17   3  10      920.92      829.25     97.74 o 
 -16   3  10      209.59      149.82     48.28 o 
 -15   3  10      308.21      323.36     45.92 o 
 -14   3  10     1560.31     1538.53     82.05 o 
 -13   3  10      289.95      211.11     42.02 o 
 -12   3  10     1728.98     1713.44     83.12 o 
 -11   3  10     3315.31     3351.90    102.36 o 
 -10   3  10      120.83       87.72     18.75 o 
  -9   3  10     2335.51     2275.37     74.19 o 
  -8   3  10     2924.15     2872.98    138.26 o 
  -7   3  10       39.87       43.84     13.43 o 
  -6   3  10     6037.48     6147.53    119.50 o 
  -5   3  10     3215.66     3195.81     76.05 o 
  -4   3  10      376.86      395.57     53.98 o 
  -3   3  10     1911.79     1968.87     58.28 o 
  -2   3  10     7012.08     7032.64    126.33 o 
  -1   3  10      559.48      519.11     20.89 o 
   0   3  10     3121.71     3278.42     58.85 o 
   1   3  10      501.26      465.55     30.01 o 
   2   3  10      478.72      495.54     24.64 o 
   3   3  10     8659.09     9313.62    160.65 o 
   4   3  10        3.20       13.89     11.96 o 
   5   3  10     1042.03     1054.09     31.08 o 
   6   3  10      913.23      869.61     49.52 o 
   7   3  10        2.37       12.17     11.59 o 
   8   3  10      861.39      811.32     57.56 o 
   9   3  10      483.24      640.64     71.54 o 
  10   3  10       24.93       34.89     14.89 o 
  11   3  10      567.42      514.39     57.72 o 
  12   3  10       60.94       28.32     35.81 o 
 -17   4  10       11.67       37.97     24.75 o 
 -16   4  10      406.47      226.66    144.83 o 
 -15   4  10       72.22       57.92     24.62 o 
 -14   4  10       13.56       27.54     20.28 o 
 -13   4  10      243.68      269.31     54.23 o 
 -12   4  10        0.24       25.27     12.90 o 
 -11   4  10       18.18       48.98     21.47 o 
 -10   4  10      134.64      139.61     25.18 o 
  -9   4  10      801.06      831.54     73.46 o 
  -8   4  10      148.84      221.95     32.69 o 
  -7   4  10     2125.22     2119.70     63.35 o 
  -6   4  10       71.73       39.25     10.58 o 
  -5   4  10     2425.46     2589.87     65.56 o 
  -4   4  10        5.70       11.42     10.22 o 
  -3   4  10        0.01       20.88      9.43 o 
  -2   4  10      418.56      406.60     21.21 o 
  -1   4  10     4022.45     4109.52     77.36 o 
   0   4  10       39.46       54.31      8.66 o 
   1   4  10      624.73      626.67     33.79 o 
   2   4  10     2586.09     2723.85     53.39 o 
   3   4  10       63.21       79.46     13.64 o 
   4   4  10      667.02      636.43     28.94 o 
   5   4  10       83.74       60.42     11.51 o 
   6   4  10        5.12       32.80     12.20 o 
   7   4  10       80.21       68.80     16.94 o 
   8   4  10      165.42      180.89     29.49 o 
   9   4  10        0.91       24.17     15.65 o 
  10   4  10      296.25      294.29     47.65 o 
  11   4  10        2.74       13.49     12.43 o 
  12   4  10      100.53       78.35     56.98 o 
 -16   5  10       35.20        9.94     17.97 o 
 -15   5  10       14.44       10.02     21.37 o 
 -14   5  10      403.03      473.27     54.41 o 
 -13   5  10      254.06      306.17     33.90 o 
 -12   5  10      780.69      786.16     65.45 o 
 -11   5  10      935.89      977.57    101.52 o 
 -10   5  10      200.08      206.63     40.16 o 
  -9   5  10     1062.01      996.93     91.48 o 
  -8   5  10        0.54       23.97     10.23 o 
  -7   5  10        4.25       15.55     12.80 o 
  -6   5  10        6.83       24.62      8.50 o 
  -5   5  10     1393.55     1423.27     57.60 o 
  -4   5  10      158.63      131.30     23.04 o 
  -3   5  10     4529.85     4584.54     76.45 o 
  -2   5  10      460.39      469.16     42.72 o 
  -1   5  10      193.87      178.49     20.19 o 
   0   5  10      937.25      962.64     48.03 o 
   1   5  10      157.15      102.24     15.88 o 
   2   5  10       62.84       38.75      8.83 o 
   3   5  10      117.95      100.09     15.95 o 
   4   5  10     2239.69     2291.94     76.42 o 
   5   5  10      299.38      323.51     40.38 o 
   6   5  10     1008.39     1152.02     53.12 o 
   7   5  10       92.87       87.23     35.61 o 
   8   5  10      383.74      347.85     64.50 o 
   9   5  10        3.30        8.53     25.72 o 
  10   5  10        4.90        5.78     19.48 o 
  11   5  10       50.20       52.77     25.10 o 
 -15   6  10      473.51      437.58     95.55 o 
 -14   6  10       33.62       15.23     28.69 o 
 -13   6  10      940.58      915.57    152.42 o 
 -12   6  10      992.29     1034.00     72.46 o 
 -11   6  10      567.97      595.24     41.89 o 
 -10   6  10     1659.87     1845.86    121.78 o 
  -9   6  10       20.08       46.83     28.69 o 
  -8   6  10      494.12      494.87     60.46 o 
  -7   6  10      478.36      534.03     71.40 o 
  -6   6  10     1018.98     1054.25     47.60 o 
  -5   6  10       70.10       46.35     13.93 o 
  -4   6  10     4049.04     4455.96    112.98 o 
  -3   6  10       33.66        2.76      8.90 o 
  -2   6  10     4567.55     4955.72    120.72 o 
  -1   6  10     2300.01     2449.78     83.19 o 
   0   6  10       25.19       46.26     15.02 o 
   1   6  10     1063.10     1125.55     64.45 o 
   2   6  10      804.15      762.22     27.87 o 
   3   6  10      353.13      340.49     36.06 o 
   4   6  10      535.47      460.37     37.51 o 
   5   6  10     1431.96     1524.92     78.94 o 
   6   6  10      432.42      366.23     57.78 o 
   7   6  10     1526.69     1491.53     74.53 o 
   8   6  10       22.09       56.45     26.12 o 
   9   6  10      214.90      190.55     56.65 o 
  10   6  10        0.86       36.04     23.54 o 
 -14   7  10      204.48      110.68     47.61 o 
 -13   7  10      146.31      104.70     32.01 o 
 -12   7  10      250.52      176.47     69.05 o 
 -11   7  10      289.65      333.65     63.93 o 
 -10   7  10        3.09       14.79     19.64 o 
  -9   7  10       45.86       69.94     21.89 o 
  -8   7  10        2.62       18.64     12.85 o 
  -7   7  10      189.98      167.27     44.27 o 
  -6   7  10        2.03        1.92     11.05 o 
  -5   7  10      611.18      630.28     44.81 o 
  -4   7  10        6.53       22.63     10.42 o 
  -3   7  10      874.51     1012.81     44.74 o 
  -2   7  10       11.62       26.07      8.97 o 
  -1   7  10      138.18       88.03     28.50 o 
   0   7  10       97.05       79.63     17.17 o 
   1   7  10      908.46      818.00     63.58 o 
   2   7  10      113.86       79.97     23.24 o 
   3   7  10        4.78       34.91     12.65 o 
   4   7  10      210.92      218.48     34.64 o 
   5   7  10       86.04       38.43     23.21 o 
   6   7  10      249.38      290.76     53.52 o 
   7   7  10       71.12       81.47     23.72 o 
   8   7  10      303.42      175.99     38.77 o 
   9   7  10        1.19       35.16     53.02 o 
 -12   8  10       36.30       79.97     29.40 o 
 -11   8  10        7.96       87.92     31.66 o 
 -10   8  10      255.31      308.10     49.27 o 
  -9   8  10      228.61      249.74     47.09 o 
  -8   8  10       98.60      131.06     22.33 o 
  -7   8  10      258.51      264.74     42.95 o 
  -6   8  10       34.59       14.51     15.90 o 
  -5   8  10      111.65       78.24     18.15 o 
  -4   8  10       85.90       51.98     14.38 o 
  -3   8  10      122.71      105.63     20.00 o 
  -2   8  10        1.20       14.60     11.06 o 
  -1   8  10      431.46      492.12     54.68 o 
   0   8  10      151.33      117.62     26.64 o 
   1   8  10      197.27      153.45     30.15 o 
   2   8  10      420.59      368.67     33.18 o 
   3   8  10       69.20       52.74     21.76 o 
   4   8  10      377.11      348.86     46.44 o 
   5   8  10       19.21       46.96     20.79 o 
   6   8  10        1.25       21.17     26.53 o 
   7   8  10       17.14       47.10     17.87 o 
  -9   9  10      178.47      147.53     30.56 o 
  -8   9  10      273.42      141.85     47.99 o 
  -7   9  10       30.65       38.96     13.68 o 
  -6   9  10      175.64      277.12     38.50 o 
  -5   9  10      271.66      192.58     54.40 o 
  -4   9  10        8.95       35.35     15.25 o 
  -3   9  10      211.83      131.48     35.56 o 
  -2   9  10       50.64       47.45     22.11 o 
  -1   9  10       72.10       53.05     20.88 o 
   0   9  10      153.64       87.96     26.09 o 
   1   9  10        5.12       31.52     13.10 o 
   2   9  10      131.96      106.37     29.64 o 
   3   9  10      148.89      153.91     33.95 o 
   4   9  10        0.13       24.08     14.12 o 
  -4  10  10      105.74        9.23     24.86 o 
  -3  10  10        2.43       15.94     14.73 o 
  -2  10  10      276.93      225.58     49.98 o 
  -1  10  10       23.82       54.97     21.72 o 
 -18   1  11      160.95      192.03     66.87 o 
 -17   1  11        8.04       55.78     22.95 o 
 -16   1  11      215.96      187.47     30.96 o 
 -15   1  11      272.31      264.85     28.18 o 
 -14   1  11       20.23       34.07     12.38 o 
 -13   1  11     1524.05     1713.78    162.38 o 
 -12   1  11     1519.62     1498.59    100.18 o 
 -11   1  11      114.08       96.18     20.67 o 
 -10   1  11     3096.36     3242.17    101.27 o 
  -9   1  11      130.87      111.22     19.51 o 
  -8   1  11     1086.03     1055.99    119.69 o 
  -7   1  11     3217.32     3089.69    123.21 o 
  -6   1  11     2725.19     2776.52    116.37 o 
  -5   1  11     1653.92     1584.51     60.08 o 
  -4   1  11     8738.07     8888.32    153.76 o 
  -3   1  11      927.18      897.45     35.25 o 
  -2   1  11     4439.49     4490.91     83.16 o 
  -1   1  11     2895.01     2938.35     59.23 o 
   0   1  11      509.43      512.45     26.73 o 
   1   1  11     1245.75     1216.80     48.78 o 
   2   1  11      206.89      237.47     19.30 o 
   3   1  11      211.53      250.82     22.79 o 
   4   1  11      479.51      482.53     27.50 o 
   5   1  11     1442.33     1490.68     64.20 o 
   6   1  11      182.81      124.10     30.56 o 
   7   1  11     1907.89     2142.63     62.90 o 
   8   1  11       64.23       28.15     15.80 o 
   9   1  11      306.02      268.75     46.75 o 
  10   1  11      195.52      107.62     39.35 o 
  11   1  11        2.37       55.99     29.08 o 
  12   1  11        4.00       18.83     18.52 o 
 -18   2  11      102.53      114.93     32.09 o 
 -17   2  11      200.55      157.83     38.44 o 
 -16   2  11      310.08      300.22     68.74 o 
 -15   2  11       38.89       34.42     16.76 o 
 -14   2  11      780.88      689.70     54.98 o 
 -13   2  11      991.94      997.60     83.76 o 
 -12   2  11      555.79      560.83     81.99 o 
 -11   2  11     3211.68     3620.99    123.82 o 
 -10   2  11        8.55        6.81     16.36 o 
  -9   2  11     2052.54     2002.13     69.62 o 
  -8   2  11       77.77      112.02     39.46 o 
  -7   2  11      403.85      289.42     42.47 o 
  -6   2  11       48.59       65.20     16.62 o 
  -5   2  11     2662.61     2741.95     61.50 o 
  -4   2  11      573.52      594.89     27.25 o 
  -3   2  11     6039.46     6456.76    114.48 o 
  -2   2  11     2782.38     2926.48     63.90 o 
  -1   2  11     4632.74     4737.18     89.13 o 
   0   2  11     1432.87     1528.02     63.90 o 
   1   2  11      410.89      421.30     26.16 o 
   2   2  11       53.64       64.45     15.42 o 
   3   2  11      644.66      711.32     35.10 o 
   4   2  11     1135.58     1205.70     53.04 o 
   5   2  11      261.45      280.12     46.25 o 
   6   2  11     3920.28     4169.10    114.10 o 
   7   2  11        6.98       11.62      9.75 o 
   8   2  11     1153.26      993.16    119.61 o 
   9   2  11      121.91       80.33     31.71 o 
  10   2  11      178.84      112.82     45.41 o 
  11   2  11       57.01       42.16     29.28 o 
  12   2  11        0.75       35.47     16.18 o 
 -17   3  11        0.53       55.50     29.38 o 
 -16   3  11      148.01       90.92     40.75 o 
 -15   3  11        0.06       43.25     26.69 o 
 -14   3  11      518.70      562.36     62.99 o 
 -13   3  11      142.52      165.91     52.35 o 
 -12   3  11      430.30      384.94     49.61 o 
 -11   3  11       14.36       34.78     14.28 o 
 -10   3  11      435.24      461.80     47.29 o 
  -9   3  11     1540.48     1647.76     88.94 o 
  -8   3  11        0.05       19.94     13.53 o 
  -7   3  11     1477.31     1564.58     95.71 o 
  -6   3  11     1050.37     1036.84     59.26 o 
  -5   3  11     1215.11     1127.35     72.34 o 
  -4   3  11        3.78       12.94      6.97 o 
  -3   3  11      317.60      343.53     22.36 o 
  -2   3  11      176.45      182.60     19.18 o 
  -1   3  11       21.69       25.82     10.00 o 
   0   3  11     1381.06     1477.50     61.97 o 
   1   3  11       50.34       55.51     12.37 o 
   2   3  11      830.88      843.99     46.37 o 
   3   3  11      878.70      841.42     29.93 o 
   4   3  11      217.84      234.50     23.75 o 
   5   3  11      579.68      636.77     49.26 o 
   6   3  11        7.27       12.87      9.67 o 
   7   3  11      478.84      450.96     45.67 o 
   8   3  11      165.15      203.19     38.50 o 
   9   3  11       97.72      105.95     30.38 o 
  10   3  11        5.03       26.97     20.50 o 
  11   3  11      107.74       58.23     35.02 o 
 -16   4  11      210.56      157.28     55.10 o 
 -15   4  11      381.85      374.18     57.60 o 
 -14   4  11      377.18      345.17     56.42 o 
 -13   4  11       19.48       36.32     14.00 o 
 -12   4  11       45.17       23.72     31.44 o 
 -11   4  11      205.59      218.95     38.08 o 
 -10   4  11      665.02      719.28     89.15 o 
  -9   4  11       67.68       66.00     22.11 o 
  -8   4  11     5331.13     5490.69    262.40 o 
  -7   4  11      167.33      250.91     32.10 o 
  -6   4  11     3173.68     3233.60     91.26 o 
  -5   4  11       19.31       32.95      9.28 o 
  -4   4  11      435.76      415.62     35.88 o 
  -3   4  11     1286.85     1273.41     46.29 o 
  -2   4  11      239.86      257.05     23.41 o 
  -1   4  11        2.29       26.75     13.64 o 
   0   4  11     1726.01     1787.28     69.81 o 
   1   4  11     1485.54     1541.87     60.40 o 
   2   4  11     1158.37     1169.44     42.17 o 
   3   4  11     1500.21     1612.45     50.42 o 
   4   4  11       91.01       96.41     17.45 o 
   5   4  11     1057.50     1072.38     44.49 o 
   6   4  11       84.31       85.42     21.85 o 
   7   4  11      184.52      204.15     37.11 o 
   8   4  11      139.09      173.52     63.19 o 
   9   4  11      346.40      334.30     51.48 o 
  10   4  11        5.34       27.82     20.71 o 
  11   4  11      314.20      257.98     54.11 o 
 -16   5  11      252.32      208.43     45.49 o 
 -15   5  11      340.24      289.56     51.24 o 
 -14   5  11        9.96       43.91     25.98 o 
 -13   5  11      267.57      249.50     45.75 o 
 -12   5  11      466.92      371.77     41.94 o 
 -11   5  11        4.30        0.61     20.38 o 
 -10   5  11      430.92      461.19     48.65 o 
  -9   5  11     2072.06     2337.33     70.90 o 
  -8   5  11      284.36      299.36     43.39 o 
  -7   5  11     2766.14     2981.72    109.56 o 
  -6   5  11        1.04       29.60     24.22 o 
  -5   5  11      130.85      170.03     22.91 o 
  -4   5  11     1379.43     1391.72     43.56 o 
  -3   5  11      172.89      132.88     23.38 o 
  -2   5  11       81.51       40.94     10.46 o 
  -1   5  11       76.91      107.76     23.22 o 
   0   5  11      229.05      236.48     27.37 o 
   1   5  11     1068.47     1079.65     39.65 o 
   2   5  11     1368.85     1361.44     66.68 o 
   3   5  11       94.78       85.00     17.32 o 
   4   5  11      684.25      771.06     39.52 o 
   5   5  11       55.85       55.60     19.54 o 
   6   5  11       38.67       -5.07     12.39 o 
   7   5  11       76.87      136.18     37.33 o 
   8   5  11      113.23      153.74     39.87 o 
   9   5  11      244.87      180.49     56.43 o 
  10   5  11      213.40      236.56     51.70 o 
 -14   6  11        8.11       38.32     26.23 o 
 -13   6  11       70.29       73.21     33.63 o 
 -12   6  11        0.11        2.12     16.30 o 
 -11   6  11       14.10       48.93     21.05 o 
 -10   6  11        1.76       29.83     15.49 o 
  -9   6  11        2.55       40.39     20.18 o 
  -8   6  11      100.68       70.64     21.43 o 
  -7   6  11      108.38      115.35     25.82 o 
  -6   6  11       63.38       74.32     47.20 o 
  -5   6  11       12.77       38.10     11.17 o 
  -4   6  11      253.20      236.59     28.70 o 
  -3   6  11      220.41      196.04     37.87 o 
  -2   6  11       35.97       40.83     14.15 o 
  -1   6  11       22.57       36.55     12.31 o 
   0   6  11      153.69      151.45     42.95 o 
   1   6  11      262.36      200.19     36.88 o 
   2   6  11        0.12       26.81     11.87 o 
   3   6  11        0.43       27.07     16.22 o 
   4   6  11        2.27       14.56      9.81 o 
   5   6  11        8.43       20.86     12.97 o 
   6   6  11        0.64       30.45     49.46 o 
   7   6  11       31.68       97.51     22.75 o 
   8   6  11        0.04       11.96     19.37 o 
   9   6  11       25.42       62.47     27.95 o 
 -13   7  11      214.50      192.47     54.05 o 
 -12   7  11       32.95       29.71     26.51 o 
 -11   7  11       16.30       23.36     14.15 o 
 -10   7  11      351.19      279.62     62.00 o 
  -9   7  11      173.97      165.43     34.26 o 
  -8   7  11        9.21       15.59     13.02 o 
  -7   7  11     1118.07     1054.50     72.66 o 
  -6   7  11      456.88      461.29     40.41 o 
  -5   7  11     1242.15     1257.44     65.81 o 
  -4   7  11       54.99       54.83     14.70 o 
  -3   7  11       21.82       56.39     18.73 o 
  -2   7  11       33.75       48.52     15.82 o 
  -1   7  11      408.75      443.95     39.97 o 
   0   7  11        1.95       42.53     16.95 o 
   1   7  11      279.60      322.85     30.52 o 
   2   7  11      599.11      574.38     36.74 o 
   3   7  11        4.73       47.06     25.88 o 
   4   7  11      280.36      253.16     41.47 o 
   5   7  11       27.13       65.36     27.40 o 
   6   7  11       18.73       46.12     21.78 o 
   7   7  11      119.70      103.14     43.94 o 
 -11   8  11       96.51       54.89     31.20 o 
 -10   8  11      210.00      230.45     28.69 o 
  -9   8  11      134.19      119.29     31.48 o 
  -8   8  11      530.33      546.90     48.10 o 
  -7   8  11       44.67       47.13     18.51 o 
  -6   8  11      866.46     1036.35     90.37 o 
  -5   8  11      119.34       71.33     19.59 o 
  -4   8  11      342.19      306.73     36.07 o 
  -3   8  11      141.53      137.75     24.87 o 
  -2   8  11      395.87      353.53     46.66 o 
  -1   8  11       16.82       27.24     11.04 o 
   0   8  11      641.94      547.65     56.32 o 
   1   8  11      520.22      591.38     68.94 o 
   2   8  11      139.27      174.27     33.70 o 
   3   8  11      559.62      528.40     59.57 o 
   4   8  11       11.01       49.43     20.17 o 
   5   8  11      201.24      118.80     33.01 o 
  -8   9  11       18.64       18.93     15.32 o 
  -7   9  11      108.26      140.85     36.95 o 
  -6   9  11        8.69       33.49     15.62 o 
  -5   9  11       80.23       54.33     21.08 o 
  -4   9  11       36.70       51.15     27.96 o 
  -3   9  11       56.39       74.54     28.76 o 
  -2   9  11      312.09      251.70     34.98 o 
  -1   9  11       18.12       18.45     13.85 o 
   0   9  11       92.85       60.46     24.52 o 
   1   9  11        9.39       32.28     13.40 o 
   2   9  11       65.29       69.50     21.56 o 
 -17   0  12      866.70      689.14    117.68 o 
 -16   0  12     1153.68     1090.48    196.84 o 
 -15   0  12      960.90     1001.08    101.41 o 
 -14   0  12       50.85       33.28     37.20 o 
 -13   0  12      852.74      815.82    119.35 o 
 -12   0  12      604.10      668.82    112.76 o 
 -11   0  12        5.33        7.21     22.62 o 
 -10   0  12       26.23       66.54     21.08 o 
  -9   0  12     6477.87     6877.74   2693.16 o 
  -8   0  12     1574.98     1452.23    271.45 o 
  -7   0  12     3680.69     4086.44    155.51 o 
  -6   0  12      201.16      331.60     51.05 o 
  -5   0  12      149.77      310.23     49.86 o 
  -4   0  12     1211.68     1128.34    100.31 o 
  -3   0  12      263.50      263.87     37.20 o 
  -2   0  12       26.08       24.15     29.88 o 
  -1   0  12      553.89      641.62     55.95 o 
   0   0  12     3196.38     3355.79    121.88 o 
   1   0  12     1741.54     1747.45     77.13 o 
   2   0  12     3584.41     4128.98    152.35 o 
   3   0  12      114.76       69.68     24.42 o 
   4   0  12     5448.34     5793.53    301.82 o 
   5   0  12      196.22      130.28     30.20 o 
   6   0  12       73.21       65.22     40.16 o 
   7   0  12       22.57       34.76     22.49 o 
   8   0  12      914.72     1037.02     96.16 o 
   9   0  12       39.90       83.49     43.92 o 
  10   0  12      190.79      163.03     72.41 o 
  11   0  12      499.84      497.80    187.96 o 
 -17   1  12      303.32      313.62     42.90 o 
 -16   1  12      171.50      131.79     30.51 o 
 -15   1  12      342.28      359.18     34.21 o 
 -14   1  12      163.03      142.29     34.84 o 
 -13   1  12      120.21      120.80     25.25 o 
 -12   1  12      215.11      257.48     39.16 o 
 -11   1  12       67.64       34.41     16.87 o 
 -10   1  12      204.31      207.76     45.42 o 
  -9   1  12      113.17      158.40     36.44 o 
  -8   1  12     5207.48     5491.65    169.06 o 
  -7   1  12       19.67       10.84     13.19 o 
  -6   1  12     2482.48     2578.24     85.39 o 
  -5   1  12      249.44      215.63     27.04 o 
  -4   1  12        6.23       29.85     10.07 o 
  -3   1  12       61.15       67.78     13.09 o 
  -2   1  12        5.21       30.80     18.45 o 
  -1   1  12      353.24      401.93     30.33 o 
   0   1  12      457.93      471.34     36.53 o 
   1   1  12     2860.85     3071.41    102.58 o 
   2   1  12      101.80      108.76     17.66 o 
   3   1  12     1502.64     1593.11     88.47 o 
   4   1  12       86.36       31.92     13.21 o 
   5   1  12      834.81      898.51     60.68 o 
   6   1  12      464.37      415.79     30.82 o 
   7   1  12      297.38      323.70     35.13 o 
   8   1  12        2.12       19.87     12.80 o 
   9   1  12      168.76      203.93     43.20 o 
  10   1  12        9.67       30.32     25.35 o 
  11   1  12        1.82       35.22     17.51 o 
 -17   2  12       10.80       35.42     14.93 o 
 -16   2  12       29.84        7.78     39.77 o 
 -15   2  12      585.10      585.86     69.57 o 
 -14   2  12       36.45       52.13     18.31 o 
 -13   2  12      187.65      200.61     36.65 o 
 -12   2  12      559.85      579.66     51.39 o 
 -11   2  12      183.31      218.04     42.29 o 
 -10   2  12      983.35     1015.14     46.62 o 
  -9   2  12      144.63      125.72     28.21 o 
  -8   2  12       24.29       24.58     10.51 o 
  -7   2  12      830.61      711.95     88.60 o 
  -6   2  12     1705.84     1537.15     80.29 o 
  -5   2  12       34.92       43.16     17.53 o 
  -4   2  12       97.41       47.24     13.81 o 
  -3   2  12      403.64      381.46     30.37 o 
  -2   2  12       99.80      117.04     15.54 o 
  -1   2  12     1807.91     1808.74     77.00 o 
   0   2  12       94.57       63.44     10.24 o 
   1   2  12      202.13      190.44     21.82 o 
   2   2  12       26.00       33.53     21.48 o 
   3   2  12       14.65       12.07     16.85 o 
   4   2  12       99.39      147.20     28.73 o 
   5   2  12      778.55      865.67     45.98 o 
   6   2  12       48.56       56.26     20.56 o 
   7   2  12      723.12      581.49     70.12 o 
   8   2  12       26.87       61.53     23.82 o 
   9   2  12       11.66       40.73     29.65 o 
  10   2  12      207.43      188.13     63.31 o 
  11   2  12        9.91       10.06     22.95 o 
 -16   3  12      628.23      559.04     76.32 o 
 -15   3  12       36.68       36.98     29.14 o 
 -14   3  12     1244.57     1188.26    116.75 o 
 -13   3  12       87.46       51.09     19.07 o 
 -12   3  12       45.38       58.94     22.90 o 
 -11   3  12     1549.03     1629.20     77.47 o 
 -10   3  12       67.73       70.98     19.72 o 
  -9   3  12     1496.70     1901.45    192.06 o 
  -8   3  12      773.01      756.12     50.22 o 
  -7   3  12      770.96      691.40     53.60 o 
  -6   3  12     1453.96     1446.05     87.58 o 
  -5   3  12     4082.23     4097.82    117.39 o 
  -4   3  12       17.05       47.30     14.25 o 
  -3   3  12      742.10      758.34     46.88 o 
  -2   3  12     2794.79     3114.54     98.16 o 
  -1   3  12       12.95       14.69     11.83 o 
   0   3  12     2182.73     2110.42     80.34 o 
   1   3  12      908.87      847.45     38.78 o 
   2   3  12       87.93       84.59     14.50 o 
   3   3  12     1012.76     1012.90     36.53 o 
   4   3  12      115.53      127.12     21.70 o 
   5   3  12       18.20       50.14     26.67 o 
   6   3  12      786.08      803.91     80.29 o 
   7   3  12       10.27       22.67     14.49 o 
   8   3  12       12.47       13.54     16.47 o 
   9   3  12      286.24      191.29     42.89 o 
  10   3  12       70.17       48.02     22.54 o 
 -16   4  12       53.61       43.76     18.40 o 
 -15   4  12      494.63      419.66     79.34 o 
 -14   4  12       57.29       28.68     13.59 o 
 -13   4  12      128.50      141.76     28.80 o 
 -12   4  12       48.19       27.15     17.30 o 
 -11   4  12       84.14       30.55     17.58 o 
 -10   4  12      444.97      483.27     48.62 o 
  -9   4  12      526.58      433.72     63.47 o 
  -8   4  12       60.21       26.00     15.14 o 
  -7   4  12     1006.67      986.50     96.50 o 
  -6   4  12      571.18      550.82     55.63 o 
  -5   4  12     1575.58     1701.72     93.32 o 
  -4   4  12      375.39      370.48     27.67 o 
  -3   4  12       45.07       42.62     12.39 o 
  -2   4  12       16.09       19.92     17.71 o 
  -1   4  12      359.01      458.92     68.06 o 
   0   4  12      148.98      150.13     21.35 o 
   1   4  12      289.61      313.12     34.78 o 
   2   4  12      557.53      580.72     44.90 o 
   3   4  12      113.28       85.35     21.00 o 
   4   4  12      386.37      400.52     31.79 o 
   5   4  12      131.42      124.61     19.10 o 
   6   4  12        4.90       22.74     17.67 o 
   7   4  12        8.93       42.14     50.06 o 
   8   4  12        1.11       11.43     16.52 o 
   9   4  12      165.64      156.63     51.38 o 
  10   4  12      241.05      133.08     47.48 o 
 -15   5  12       82.02       50.20     26.31 o 
 -14   5  12       60.60       21.00     24.34 o 
 -13   5  12      525.87      520.00     76.96 o 
 -12   5  12      378.37      412.86     49.13 o 
 -11   5  12      331.10      329.82     44.63 o 
 -10   5  12       18.49       19.03     15.54 o 
  -9   5  12      322.55      304.94     48.37 o 
  -8   5  12       17.29       33.31     13.19 o 
  -7   5  12       25.21       50.28     16.34 o 
  -6   5  12      267.48      316.37     37.29 o 
  -5   5  12      386.80      413.20     53.84 o 
  -4   5  12     1096.00     1024.88     64.58 o 
  -3   5  12     1359.96     1361.68     63.27 o 
  -2   5  12      801.37      893.19     44.19 o 
  -1   5  12      146.19      165.15     34.77 o 
   0   5  12      350.66      337.42     37.69 o 
   1   5  12       33.58       44.79     13.14 o 
   2   5  12       12.60       21.65      8.53 o 
   3   5  12       37.08       33.89     19.76 o 
   4   5  12      350.81      390.14     30.81 o 
   5   5  12       15.03       29.58     30.85 o 
   6   5  12      238.07      255.69     63.11 o 
   7   5  12      134.04      116.32     37.07 o 
   8   5  12      190.57      113.62     30.30 o 
   9   5  12        1.22        3.01     25.33 o 
 -14   6  12      282.79      230.13     47.72 o 
 -13   6  12      541.45      546.92     76.57 o 
 -12   6  12     1213.45     1490.95     93.81 o 
 -11   6  12       15.49       27.43     16.48 o 
 -10   6  12      930.33     1020.78    110.77 o 
  -9   6  12      185.52      174.64     47.60 o 
  -8   6  12      161.02      191.24     48.81 o 
  -7   6  12       68.81       62.44     42.18 o 
  -6   6  12      515.75      497.21     44.10 o 
  -5   6  12      140.57      104.71     19.62 o 
  -4   6  12     1697.72     1676.40     78.95 o 
  -3   6  12     1044.08     1078.61     65.74 o 
  -2   6  12     1187.17     1281.26     64.76 o 
  -1   6  12      850.50      913.74     41.59 o 
   0   6  12      111.73       72.87     20.93 o 
   1   6  12      297.39      309.10     36.51 o 
   2   6  12       23.36       44.39     19.02 o 
   3   6  12       19.32       33.65     13.47 o 
   4   6  12       47.99       31.56     21.97 o 
   5   6  12      714.92      704.43     92.01 o 
   6   6  12       24.48       40.46     64.50 o 
   7   6  12      416.04      459.60     43.61 o 
 -12   7  12       96.20       81.62     24.20 o 
 -11   7  12      114.13       70.29     26.18 o 
 -10   7  12        4.87       27.13     17.49 o 
  -9   7  12      238.70      232.38     39.36 o 
  -8   7  12       16.40       31.67     13.54 o 
  -7   7  12        7.18       33.32     18.10 o 
  -6   7  12        0.33       26.62     11.79 o 
  -5   7  12      296.83      329.55     37.01 o 
  -4   7  12       91.90       59.93     18.32 o 
  -3   7  12      609.50      570.68     41.20 o 
  -2   7  12      136.38       98.44     21.73 o 
  -1   7  12      180.57      215.94     28.29 o 
   0   7  12      111.03       76.08     20.78 o 
   1   7  12        1.37       31.13     15.32 o 
   2   7  12       10.47       19.85     11.63 o 
   3   7  12        0.70       30.81     17.11 o 
   4   7  12      160.41      142.37     33.56 o 
   5   7  12        0.21      -11.28     19.77 o 
   6   7  12      191.56      179.49     41.75 o 
 -10   8  12       72.45       84.86     26.96 o 
  -9   8  12       71.36       66.70     16.97 o 
  -8   8  12        5.77        9.81     15.50 o 
  -7   8  12      185.88      110.90     25.72 o 
  -6   8  12        8.24       25.67     15.96 o 
  -5   8  12       24.36       52.09     18.94 o 
  -4   8  12       32.71       52.17     23.30 o 
  -3   8  12      110.34       89.03     18.64 o 
  -2   8  12       43.70       49.46     18.10 o 
  -1   8  12       63.85       64.67     21.82 o 
   0   8  12       24.14       23.54     19.48 o 
   1   8  12       32.82       28.06     16.24 o 
   2   8  12       68.81       54.11     36.21 o 
   3   8  12        0.03       25.31     24.53 o 
  -5   9  12      126.89      129.70     30.15 o 
  -4   9  12       17.32       17.55     21.86 o 
  -3   9  12       82.87       71.79     21.50 o 
  -2   9  12      102.23      110.50     31.99 o 
  -1   9  12       31.58       40.26     25.57 o 
 -16   1  13       24.09       21.69     11.85 o 
 -15   1  13      365.18      426.40     49.15 o 
 -14   1  13      391.68      306.78     33.15 o 
 -13   1  13      394.28      345.61     44.10 o 
 -12   1  13     1472.92     1651.37    101.54 o 
 -11   1  13        3.01       45.03     18.73 o 
 -10   1  13     3230.92     3341.69    159.51 o 
  -9   1  13     1115.32     1015.96    110.92 o 
  -8   1  13      758.04      701.11     47.68 o 
  -7   1  13     1974.48     2212.80    123.61 o 
  -6   1  13      978.38      901.87     52.35 o 
  -5   1  13        2.57       12.46     15.14 o 
  -4   1  13     2074.85     2069.03     58.12 o 
  -3   1  13      988.97     1026.92     43.04 o 
  -2   1  13      969.43     1034.53     35.82 o 
  -1   1  13     2406.14     2498.23     77.56 o 
   0   1  13      319.62      318.93     24.87 o 
   1   1  13      434.62      445.72     29.31 o 
   2   1  13      802.75      782.01     40.08 o 
   3   1  13      358.71      322.24     41.98 o 
   4   1  13       14.28       23.92     14.28 o 
   5   1  13     1184.06     1275.75     90.13 o 
   6   1  13       63.66       80.61     20.85 o 
   7   1  13      830.49      823.10     61.93 o 
   8   1  13       96.34      144.45     33.48 o 
   9   1  13      158.92      162.78     49.24 o 
  10   1  13      297.53      220.39     51.53 o 
 -16   2  13      107.54       78.31     31.63 o 
 -15   2  13      156.02      111.69     31.64 o 
 -14   2  13      647.52      507.34     80.94 o 
 -13   2  13     1195.46     1156.47    112.23 o 
 -12   2  13       29.29       35.06     15.05 o 
 -11   2  13     3423.65     3475.90    186.31 o 
 -10   2  13     1203.82     1108.13    134.26 o 
  -9   2  13     1288.96     1447.69     79.14 o 
  -8   2  13      281.18      331.33     36.39 o 
  -7   2  13       90.57       96.20     24.71 o 
  -6   2  13       11.34       48.47     19.19 o 
  -5   2  13     1548.12     1553.90     88.63 o 
  -4   2  13      999.52      999.77     74.60 o 
  -3   2  13     1368.09     1416.07     88.31 o 
  -2   2  13     3099.58     3371.29    121.35 o 
  -1   2  13      351.22      364.73     27.09 o 
   0   2  13      688.72      791.82     51.73 o 
   1   2  13       71.24       71.87     16.53 o 
   2   2  13      244.43      135.99     28.79 o 
   3   2  13       75.13       44.66     19.42 o 
   4   2  13      651.57      792.18     58.60 o 
   5   2  13       53.68       47.62     17.78 o 
   6   2  13     1664.03     1835.67    138.41 o 
   7   2  13       94.26       79.71     56.67 o 
   8   2  13      417.69      364.91     52.37 o 
   9   2  13      120.75       79.68     24.89 o 
 -16   3  13      170.28      163.35     42.30 o 
 -15   3  13       41.01       31.84     15.71 o 
 -14   3  13      322.59      334.91     59.35 o 
 -13   3  13        0.15       51.22     16.76 o 
 -12   3  13       25.63       16.11     13.31 o 
 -11   3  13       77.67       87.79     25.12 o 
 -10   3  13       61.69       50.39     15.94 o 
  -9   3  13      546.36      587.78     83.51 o 
  -8   3  13      317.49      419.58     80.90 o 
  -7   3  13      949.21      947.07     81.18 o 
  -6   3  13        0.24       46.55     13.14 o 
  -5   3  13     1182.73     1131.13     67.98 o 
  -4   3  13       83.41       91.44     29.59 o 
  -3   3  13      454.05      458.80     37.22 o 
  -2   3  13      653.05      669.99     46.68 o 
  -1   3  13      126.75      118.88     20.37 o 
   0   3  13      349.41      354.39     37.98 o 
   1   3  13       87.29       97.74     27.02 o 
   2   3  13      559.25      528.37     62.37 o 
   3   3  13      109.59       77.54     16.13 o 
   4   3  13      655.01      735.44     43.92 o 
   5   3  13      173.88      203.81     28.79 o 
   6   3  13       65.76       34.04     22.85 o 
   7   3  13      387.46      352.26     58.50 o 
   8   3  13       19.62       14.37     11.68 o 
   9   3  13       23.78       18.29     15.84 o 
 -15   4  13      239.44      254.54     51.06 o 
 -14   4  13      329.71      444.31     55.95 o 
 -13   4  13      496.69      426.94     44.77 o 
 -12   4  13       10.70        9.94     27.53 o 
 -11   4  13      475.55      470.64     48.06 o 
 -10   4  13      747.66      691.46     57.26 o 
  -9   4  13       54.27       60.51     54.37 o 
  -8   4  13     3359.72     3618.70    163.54 o 
  -7   4  13      249.59      208.41     43.56 o 
  -6   4  13     2067.76     2346.08    103.08 o 
  -5   4  13      889.38      860.97     56.64 o 
  -4   4  13       83.79       61.53     21.01 o 
  -3   4  13       60.57       33.16     15.00 o 
  -2   4  13      100.36      113.60     44.85 o 
  -1   4  13      515.46      618.70     55.20 o 
   0   4  13      599.25      548.38     58.04 o 
   1   4  13     1033.29     1017.27     45.55 o 
   2   4  13       35.09       29.95     10.73 o 
   3   4  13     1862.67     2014.14     76.34 o 
   4   4  13       76.68      136.12     27.13 o 
   5   4  13      738.18      734.21     49.19 o 
   6   4  13        0.99       26.36     12.28 o 
   7   4  13       68.25      103.21     33.37 o 
   8   4  13        0.55       33.67     17.99 o 
 -14   5  13       37.54       22.49     20.70 o 
 -13   5  13       16.88       35.58     27.43 o 
 -12   5  13      343.49      317.70     40.37 o 
 -11   5  13        2.05       41.38     18.54 o 
 -10   5  13       49.02       68.92     22.03 o 
  -9   5  13      918.83      890.47    112.98 o 
  -8   5  13       34.18       80.20     25.54 o 
  -7   5  13     1369.68     1347.17    131.71 o 
  -6   5  13      172.82      169.81     27.03 o 
  -5   5  13      352.07      347.24     64.40 o 
  -4   5  13      631.28      742.40     85.82 o 
  -3   5  13      109.76       31.48     11.64 o 
  -2   5  13       15.12       60.03     17.04 o 
  -1   5  13     1024.89     1083.33     77.59 o 
   0   5  13      211.01      218.50     26.39 o 
   1   5  13      153.84      120.60     29.55 o 
   2   5  13      556.87      487.22     51.82 o 
   3   5  13       68.62      118.99     35.53 o 
   4   5  13      966.47      858.19     66.26 o 
   5   5  13       25.93       47.92     19.71 o 
   6   5  13       33.87       66.32     48.67 o 
   7   5  13        3.84       14.01     17.77 o 
 -13   6  13       16.39       14.92     13.32 o 
 -12   6  13        6.66       26.04     13.04 o 
 -11   6  13       11.79       19.67     17.65 o 
 -10   6  13       33.50       42.60     16.88 o 
  -9   6  13       34.67       44.17     18.36 o 
  -8   6  13        8.85       56.58     18.41 o 
  -7   6  13        8.12       20.07     18.03 o 
  -6   6  13        4.18       28.65     12.45 o 
  -5   6  13       16.16       13.10     17.35 o 
  -4   6  13       21.77       31.07     23.25 o 
  -3   6  13       15.40       26.99     13.58 o 
  -2   6  13        2.46       41.65     15.25 o 
  -1   6  13        6.14       25.77     14.66 o 
   0   6  13       56.99       64.10     21.33 o 
   1   6  13      130.82      153.95     31.58 o 
   2   6  13       11.93       32.43     12.79 o 
   3   6  13        2.67       30.87     21.27 o 
   4   6  13        0.05       32.66     49.66 o 
   5   6  13       16.21       89.88     28.49 o 
   6   6  13       34.85       58.47     27.63 o 
 -11   7  13      128.53       40.20     51.44 o 
 -10   7  13      159.50      145.18     48.04 o 
  -9   7  13      274.92      277.82     29.27 o 
  -8   7  13       11.47        2.67     12.90 o 
  -7   7  13      482.14      511.26     62.50 o 
  -6   7  13      439.49      393.76     81.06 o 
  -5   7  13      239.37      229.89     36.89 o 
  -4   7  13      314.06      277.20     38.34 o 
  -3   7  13        9.82       22.36     15.05 o 
  -2   7  13       44.65       41.02     26.20 o 
  -1   7  13      116.79       67.50     18.64 o 
   0   7  13      376.59      412.35     53.57 o 
   1   7  13       62.55       64.36     19.59 o 
   2   7  13      578.68      553.52     48.39 o 
   3   7  13       17.07       27.03     21.32 o 
   4   7  13      140.56      139.79     73.80 o 
  -7   8  13      135.21      110.26     38.72 o 
  -6   8  13      352.59      352.89     62.51 o 
  -5   8  13      313.13      287.26     43.64 o 
  -4   8  13        6.15       11.18     20.36 o 
  -3   8  13       52.96       65.84     21.19 o 
  -2   8  13       15.02       18.31     13.86 o 
  -1   8  13       53.12       38.17     15.74 o 
   0   8  13       23.49       49.80     13.71 o 
   1   8  13      376.96      366.31     65.34 o 
 -16   0  14      714.27      752.70    123.54 o 
 -15   0  14      589.58      532.73    137.11 o 
 -14   0  14        1.90       71.14     50.45 o 
 -13   0  14      365.18      349.01     86.26 o 
 -12   0  14      320.98      345.82     49.38 o 
 -11   0  14        1.10       21.86     18.37 o 
 -10   0  14       24.08        4.51     27.90 o 
  -9   0  14     1994.24     2158.73    196.67 o 
  -8   0  14      717.65      611.63     83.50 o 
  -7   0  14     2646.02     3018.35    150.57 o 
  -6   0  14     2744.14     2881.12    172.92 o 
  -5   0  14     1190.47     1267.44     97.34 o 
  -4   0  14     2065.92     2094.73    124.32 o 
  -3   0  14       74.50       87.50     28.23 o 
  -2   0  14      171.67      165.16     32.87 o 
  -1   0  14      617.88      619.35     55.53 o 
   0   0  14      213.18      278.87     51.92 o 
   1   0  14      192.57       73.48     25.57 o 
   2   0  14     1047.47     1156.79     83.83 o 
   3   0  14      699.96      743.35     71.20 o 
   4   0  14     2418.13     2481.74    252.50 o 
   5   0  14      100.09       56.78     26.30 o 
   6   0  14       62.82       58.03     30.47 o 
   7   0  14      144.81      103.23     88.64 o 
   8   0  14      156.52      234.26     49.46 o 
 -16   1  14      494.64      487.05     65.07 o 
 -15   1  14      278.98      325.76     38.87 o 
 -14   1  14       27.65       16.63     18.79 o 
 -13   1  14       74.32       91.75     23.95 o 
 -12   1  14       45.02       59.76     22.27 o 
 -11   1  14        8.61       36.38     19.70 o 
 -10   1  14       28.60       14.55     18.45 o 
  -9   1  14      167.41      157.25     32.52 o 
  -8   1  14      739.48      727.28     95.42 o 
  -7   1  14      819.11      928.22     64.35 o 
  -6   1  14      983.14     1051.21    155.06 o 
  -5   1  14      885.29      861.38     92.64 o 
  -4   1  14     1095.41     1126.97     55.44 o 
  -3   1  14        6.90        2.90     13.79 o 
  -2   1  14       19.33       43.68     20.46 o 
  -1   1  14      296.42      362.62     41.91 o 
   0   1  14      304.61      248.81     33.06 o 
   1   1  14      270.92      345.01     48.66 o 
   2   1  14      199.51      305.47     46.82 o 
   3   1  14      835.20      918.79     56.18 o 
   4   1  14      191.99      231.97     32.04 o 
   5   1  14      987.33     1059.55    140.63 o 
   6   1  14      165.75      183.25     31.39 o 
   7   1  14        4.41       12.90     33.71 o 
   8   1  14       10.63       -2.14     22.20 o 
 -15   2  14      226.69      199.20     45.06 o 
 -14   2  14       51.90       19.80     14.56 o 
 -13   2  14       43.70       41.32     15.69 o 
 -12   2  14      158.89      174.80     50.06 o 
 -11   2  14      123.19      107.39     31.11 o 
 -10   2  14      279.90      282.57     59.05 o 
  -9   2  14       14.81       48.15     15.20 o 
  -8   2  14       59.99       35.02     13.45 o 
  -7   2  14      119.42      105.99     26.24 o 
  -6   2  14      183.96      207.48     39.03 o 
  -5   2  14      214.38      167.89     28.58 o 
  -4   2  14      438.09      404.64     52.19 o 
  -3   2  14      581.67      568.65     84.49 o 
  -2   2  14      855.90      878.02     48.48 o 
  -1   2  14       65.35       54.49     29.93 o 
   0   2  14        0.97       10.90     15.76 o 
   1   2  14      185.44      281.61     35.24 o 
   2   2  14      143.31      165.99     49.58 o 
   3   2  14      153.83       96.90     30.84 o 
   4   2  14      229.99      161.40     27.93 o 
   5   2  14      307.31      304.71     33.48 o 
   6   2  14      280.69      304.73     57.97 o 
   7   2  14      160.74      150.86     38.38 o 
   8   2  14        2.23        1.33     15.28 o 
 -15   3  14       93.57       58.29     21.66 o 
 -14   3  14      775.81      887.73     61.36 o 
 -13   3  14       12.42       27.39     17.28 o 
 -12   3  14       21.92       23.53     12.10 o 
 -11   3  14      425.24      522.34     61.09 o 
 -10   3  14      315.75      410.76     48.41 o 
  -9   3  14      104.85      111.21     27.33 o 
  -8   3  14      721.36      774.18     80.09 o 
  -7   3  14      299.05      275.31     39.43 o 
  -6   3  14      287.38      286.70     30.62 o 
  -5   3  14      922.65      914.75     69.28 o 
  -4   3  14      155.10      132.20     29.93 o 
  -3   3  14     1793.81     1918.16     94.80 o 
  -2   3  14      706.26      672.77     65.91 o 
  -1   3  14       12.93       35.61     21.48 o 
   0   3  14      235.33      277.14     27.57 o 
   1   3  14     1100.99     1243.42     57.01 o 
   2   3  14       83.30      101.46     21.26 o 
   3   3  14      416.08      340.80     37.15 o 
   4   3  14       71.17       69.14     22.25 o 
   5   3  14       10.69       62.46     21.18 o 
   6   3  14      540.65      477.29     65.95 o 
   7   3  14        0.72       43.46     15.91 o 
 -14   4  14       24.41       30.37     15.33 o 
 -13   4  14      321.22      311.19     73.81 o 
 -12   4  14       53.17       23.81     12.53 o 
 -11   4  14       35.76       23.94     13.22 o 
 -10   4  14       40.21       25.87     14.15 o 
  -9   4  14      302.46      285.29     45.94 o 
  -8   4  14      115.62      108.05     26.92 o 
  -7   4  14      432.47      428.92     50.13 o 
  -6   4  14      386.49      441.72     60.07 o 
  -5   4  14       13.69       53.42     17.94 o 
  -4   4  14      398.12      301.44     72.82 o 
  -3   4  14       15.68       20.33     18.86 o 
  -2   4  14        1.31       31.19     20.13 o 
  -1   4  14        4.26       30.07     23.23 o 
   0   4  14      630.03      684.38     46.02 o 
   1   4  14        0.74       19.09     22.50 o 
   2   4  14      709.10      814.35     60.60 o 
   3   4  14       17.44       32.88     17.71 o 
   4   4  14       92.14       77.24     19.83 o 
   5   4  14       62.57       99.87     26.98 o 
   6   4  14       25.28       28.26     33.26 o 
   7   4  14      105.97       94.39     36.80 o 
 -13   5  14      218.38      299.29     60.31 o 
 -12   5  14       99.21      133.32     34.54 o 
 -11   5  14      330.19      357.92     52.93 o 
 -10   5  14        6.62       51.25     42.11 o 
  -9   5  14      214.38      175.49     37.45 o 
  -8   5  14       13.89       21.84     14.74 o 
  -7   5  14        1.58       20.20     13.77 o 
  -6   5  14       14.46       95.19     26.79 o 
  -5   5  14       91.85       64.11     22.48 o 
  -4   5  14      223.37      253.30     52.31 o 
  -3   5  14      143.45      100.30     25.41 o 
  -2   5  14      832.96     1003.72     78.49 o 
  -1   5  14       90.58       82.66     20.03 o 
   0   5  14      432.45      407.87     38.35 o 
   1   5  14       81.75       66.06     20.30 o 
   2   5  14        2.87       14.04     18.22 o 
   3   5  14       24.63       37.97     12.37 o 
   4   5  14       96.28       91.11     29.27 o 
   5   5  14       12.95       11.24     36.40 o 
   6   5  14       72.94      164.61     48.85 o 
 -11   6  14        5.89       36.98     17.96 o 
 -10   6  14      432.53      449.89     74.00 o 
  -9   6  14      181.20      115.35     28.40 o 
  -8   6  14       97.66       69.47     20.58 o 
  -7   6  14      112.47       88.96     33.95 o 
  -6   6  14      335.60      357.17     49.43 o 
  -5   6  14      112.64       91.68     24.66 o 
  -4   6  14      321.79      360.88     50.83 o 
  -3   6  14     1080.88      918.83    169.61 o 
  -2   6  14      164.02      193.71     32.47 o 
  -1   6  14     1150.83     1031.87    138.82 o 
   0   6  14        1.82       28.40     16.61 o 
   1   6  14      115.96       81.80     24.36 o 
   2   6  14       19.71       23.36     34.60 o 
   3   6  14       56.91       14.42     18.73 o 
   4   6  14        3.79       18.30     22.79 o 
  -9   7  14       47.28       42.37     26.07 o 
  -8   7  14        2.19       47.89     27.87 o 
  -7   7  14        2.72        4.98     18.91 o 
  -6   7  14       13.98        1.52     13.55 o 
  -5   7  14        5.39       23.59     13.08 o 
  -4   7  14       95.31       67.37     18.47 o 
  -3   7  14       90.82       60.91     17.26 o 
  -2   7  14      319.87      288.50     35.96 o 
  -1   7  14       32.05       46.95     17.71 o 
   0   7  14      107.45       72.43     35.18 o 
   1   7  14        0.92       26.91     16.38 o 
 -14   1  15      426.57      428.36     50.78 o 
 -13   1  15       13.37       43.85     12.83 o 
 -12   1  15     1026.72      957.21    104.14 o 
 -11   1  15      301.11      215.80     41.82 o 
 -10   1  15      415.18      421.02     50.49 o 
  -9   1  15      488.74      553.03     65.83 o 
  -8   1  15        2.57       15.41     16.42 o 
  -7   1  15      133.66      156.07     37.08 o 
  -6   1  15      203.60      227.32     43.63 o 
  -5   1  15      257.21      246.18     49.14 o 
  -4   1  15      282.69      377.78     39.60 o 
  -3   1  15     1759.12     1711.89     75.82 o 
  -2   1  15       17.07       50.88     17.67 o 
  -1   1  15     1054.86     1124.39     83.04 o 
   0   1  15      126.50      110.21     22.28 o 
   1   1  15      185.18      171.52     33.86 o 
   2   1  15      176.34      179.70     35.69 o 
   3   1  15        0.18       27.16     15.92 o 
   4   1  15       10.73       39.36     20.85 o 
   5   1  15      250.77      311.46     45.42 o 
   6   1  15       49.84       46.23     41.89 o 
   7   1  15      294.72      219.81     46.35 o 
 -14   2  15       25.71       37.40     27.56 o 
 -13   2  15      766.26      759.53     82.22 o 
 -12   2  15       49.86       25.69     12.26 o 
 -11   2  15     1167.26     1065.79    202.65 o 
 -10   2  15      321.74      309.31     46.20 o 
  -9   2  15      385.87      352.61     50.93 o 
  -8   2  15      406.14      420.75     39.03 o 
  -7   2  15       28.19       43.80     18.12 o 
  -6   2  15        1.84        9.29     26.12 o 
  -5   2  15       68.63       82.73     23.96 o 
  -4   2  15     1513.29     1642.39     95.28 o 
  -3   2  15      116.01       86.93     27.10 o 
  -2   2  15     2062.94     2258.02     98.74 o 
  -1   2  15       24.88       19.02     16.46 o 
   0   2  15      532.20      617.04     46.49 o 
   1   2  15      133.18       97.37     24.44 o 
   2   2  15       61.61       30.47     24.27 o 
   3   2  15        9.70       29.00     13.68 o 
   4   2  15      182.55      189.97     34.35 o 
   5   2  15      135.56      155.55     39.91 o 
   6   2  15      301.49      311.64     50.79 o 
 -13   3  15       41.04       20.21     14.74 o 
 -12   3  15      102.40       91.50     21.90 o 
 -11   3  15       33.39       65.26     20.38 o 
 -10   3  15      190.01      198.86     47.80 o 
  -9   3  15       37.30       36.67     17.85 o 
  -8   3  15      119.31       98.19     29.87 o 
  -7   3  15        7.07       38.65     28.40 o 
  -6   3  15      335.24      319.05     39.84 o 
  -5   3  15      232.21      227.62     31.39 o 
  -4   3  15      132.36      110.77     28.08 o 
  -3   3  15      442.47      492.44     72.23 o 
  -2   3  15      286.70      332.23     34.97 o 
  -1   3  15      135.77      154.04     39.81 o 
   0   3  15       92.76       51.47     15.62 o 
   1   3  15       39.20       42.80     17.42 o 
   2   3  15       59.85       40.37     15.56 o 
   3   3  15       18.93       18.42     13.03 o 
   4   3  15      444.38      513.20     38.79 o 
   5   3  15        0.21       26.12     23.60 o 
   6   3  15      170.98       74.06     32.91 o 
 -13   4  15      120.51       83.17     27.00 o 
 -12   4  15       10.52       22.44     14.84 o 
 -11   4  15       26.46        7.76     13.39 o 
 -10   4  15      220.48      176.34     38.34 o 
  -9   4  15        6.22       27.39     30.24 o 
  -8   4  15      499.73      472.66     90.85 o 
  -7   4  15      454.13      390.28     56.28 o 
  -6   4  15       82.17       86.14     25.37 o 
  -5   4  15     1036.74     1164.00     77.28 o 
  -4   4  15       77.53       91.86     20.90 o 
  -3   4  15       30.59       24.29     12.97 o 
  -2   4  15        0.31       15.12     29.03 o 
  -1   4  15      454.05      565.78     68.81 o 
   0   4  15      141.71      107.34     36.72 o 
   1   4  15      416.02      462.70     77.05 o 
   2   4  15      103.33      113.02     24.76 o 
   3   4  15      539.40      523.76     59.47 o 
   4   4  15      269.64      228.72     37.13 o 
   5   4  15       70.46       84.90     26.99 o 
 -11   5  15       85.42       52.24     18.33 o 
 -10   5  15       12.11       26.53     16.05 o 
  -9   5  15      634.94      512.33    103.89 o 
  -8   5  15       63.22       75.00     30.77 o 
  -7   5  15       40.24       68.13     28.60 o 
  -6   5  15      365.53      402.79     63.51 o 
  -5   5  15       67.81       38.39     18.47 o 
  -4   5  15      333.13      286.15     46.88 o 
  -3   5  15        7.01       45.82     22.55 o 
  -2   5  15       56.84       36.23     21.03 o 
  -1   5  15      259.27      182.30     38.08 o 
   0   5  15      213.98      196.37     43.65 o 
   1   5  15       14.79       26.21     19.01 o 
   2   5  15      178.62      190.42     32.01 o 
   3   5  15      248.74      219.45     59.82 o 
  -9   6  15       30.66       26.26     34.62 o 
  -8   6  15       24.36       41.11     25.86 o 
  -7   6  15        0.04       17.64     21.45 o 
  -6   6  15        0.23       19.36     19.03 o 
  -5   6  15      133.03       97.36     33.67 o 
  -4   6  15       20.73       92.34     24.99 o 
  -3   6  15        9.14       13.71     15.30 o 
  -2   6  15        0.25       50.13     21.89 o 
  -1   6  15       29.20       15.00     15.07 o 
   0   6  15       85.45       49.59     21.41 o 
   1   6  15       54.52       69.79     30.44 o 
 -13   0  16      245.60      225.39     42.60 o 
 -12   0  16       14.47       54.83     28.29 o 
 -11   0  16      133.87       94.02     28.47 o 
 -10   0  16        6.25       43.31     32.25 o 
  -9   0  16     1096.15     1027.46    183.41 o 
  -8   0  16      222.34      141.96     37.83 o 
  -7   0  16       75.34       59.12     23.92 o 
  -6   0  16     2357.48     2796.84   1898.99 o 
  -5   0  16       87.45       98.13     47.09 o 
  -4   0  16     1599.60     1511.82    218.32 o 
  -3   0  16       46.76       17.86     13.47 o 
  -2   0  16      167.24      299.61     41.46 o 
  -1   0  16       88.01       41.59     22.13 o 
   0   0  16      706.87      762.92     49.34 o 
   1   0  16       65.23        7.79     32.65 o 
   2   0  16      695.86      560.81     81.17 o 
   3   0  16      331.99      359.57     76.17 o 
   4   0  16      312.40      292.87     72.61 o 
   5   0  16      199.01      201.03     42.88 o 
 -13   1  16       63.67       30.48     14.96 o 
 -12   1  16       37.74       47.82     20.01 o 
 -11   1  16       69.08       42.83     18.09 o 
 -10   1  16      446.88      387.83     77.89 o 
  -9   1  16       10.42       28.75     16.45 o 
  -8   1  16      101.69       82.60     20.21 o 
  -7   1  16      427.42      398.42     54.66 o 
  -6   1  16        6.17       66.58     30.68 o 
  -5   1  16     1710.75     1903.46    134.24 o 
  -4   1  16      363.80      397.37     49.18 o 
  -3   1  16       38.54       22.96     14.67 o 
  -2   1  16       51.83       60.42     19.19 o 
  -1   1  16      229.11      240.78     26.16 o 
   0   1  16        0.60       11.46     34.27 o 
   1   1  16      217.14      216.55     35.13 o 
   2   1  16      108.31       68.54     20.75 o 
   3   1  16      242.29      193.82     33.85 o 
   4   1  16       80.16       94.00     22.56 o 
   5   1  16       88.35       71.06     23.06 o 
 -13   2  16       20.20       31.19     33.93 o 
 -12   2  16      373.41      368.90     54.54 o 
 -11   2  16       38.86       30.93     14.12 o 
 -10   2  16       86.09       73.68     23.14 o 
  -9   2  16       30.39       28.43     13.25 o 
  -8   2  16       69.04       14.84     20.91 o 
  -7   2  16      257.52      300.07     54.84 o 
  -6   2  16       12.48       55.38     28.67 o 
  -5   2  16       70.03       60.65     22.20 o 
  -4   2  16        2.56       35.09     17.23 o 
  -3   2  16      984.38      982.11     72.35 o 
  -2   2  16       68.92       70.40     17.33 o 
  -1   2  16      145.52      134.91     24.97 o 
   0   2  16       89.44       92.88     34.04 o 
   1   2  16        3.15      -14.82     14.82 o 
   2   2  16       42.89       33.30     17.83 o 
   3   2  16        3.36       14.34     13.02 o 
   4   2  16        9.00       47.65     14.89 o 
 -12   3  16       31.65       21.20     12.61 o 
 -11   3  16      647.52      530.83     69.56 o 
 -10   3  16      246.76      179.52     58.38 o 
  -9   3  16      128.15      124.97     89.23 o 
  -8   3  16      754.86      788.52    213.48 o 
  -7   3  16      519.56      531.28     74.76 o 
  -6   3  16      198.93      165.37     35.82 o 
  -5   3  16      184.70      186.09     41.26 o 
  -4   3  16      573.35      598.10     78.82 o 
  -3   3  16      255.99      279.93     56.47 o 
  -2   3  16      516.12      721.72     79.85 o 
  -1   3  16        6.79       20.38     11.55 o 
   0   3  16       48.77       73.30     29.24 o 
   1   3  16      346.55      335.16     33.21 o 
   2   3  16       18.77       33.73     16.65 o 
   3   3  16      142.08      123.02     40.89 o 
   4   3  16       58.09       93.58     31.59 o 
 -11   4  16       12.79       20.88     13.16 o 
 -10   4  16        0.10        9.99     33.44 o 
  -9   4  16       43.54       50.49     25.29 o 
  -8   4  16      274.28      175.18     66.28 o 
  -7   4  16      384.68      511.71     70.63 o 
  -6   4  16      178.90      112.07     46.52 o 
  -5   4  16        3.84       23.00     14.62 o 
  -4   4  16      109.27       75.60     26.18 o 
  -3   4  16       50.69       60.63     23.44 o 
  -2   4  16      110.90      135.65     33.05 o 
  -1   4  16       36.90       91.95     26.49 o 
   0   4  16       17.08       61.48     27.83 o 
   1   4  16        0.62       41.05     16.83 o 
   2   4  16      227.01      174.41     29.76 o 
  -9   5  16      206.99      203.03     41.60 o 
  -8   5  16       78.99       57.45     37.20 o 
  -7   5  16        1.42       33.54     29.08 o 
  -6   5  16        9.48       22.67     33.46 o 
  -5   5  16       66.95      110.23     31.20 o 
  -4   5  16       87.51       47.77     20.44 o 
  -3   5  16       11.43       28.82     19.76 o 
  -2   5  16      281.86      241.21     30.98 o 
  -1   5  16        9.48       20.73     16.47 o 
   0   5  16      307.61      275.10     45.22 o 
 -11   1  17      229.78      143.00     38.83 o 
 -10   1  17      223.59      188.25     24.87 o 
  -9   1  17      308.36      242.99     33.29 o 
  -8   1  17       30.14       60.42     32.84 o 
  -7   1  17      102.96      132.36     61.53 o 
  -6   1  17       54.24       98.80     38.07 o 
  -5   1  17       30.71       47.86     28.42 o 
  -4   1  17       12.82        8.72     19.73 o 
  -3   1  17      341.62      385.88     36.59 o 
  -2   1  17        4.34       48.36     16.81 o 
  -1   1  17      340.54      319.54     35.98 o 
   0   1  17      169.81      150.70     26.37 o 
   1   1  17       25.76       39.20     17.47 o 
   2   1  17       42.16       23.40     15.51 o 
 -11   2  17      343.00      272.72     58.32 o 
 -10   2  17      301.93      315.51     67.88 o 
  -9   2  17       64.23       49.78     37.00 o 
  -8   2  17      172.40      121.67     43.13 o 
  -7   2  17       55.88       62.17     29.66 o 
  -6   2  17        0.88        4.79     25.13 o 
  -5   2  17       16.36       23.16     33.15 o 
  -4   2  17      461.46      573.99     59.25 o 
  -3   2  17       58.50       55.94     22.36 o 
  -2   2  17      665.89      594.32     63.11 o 
  -1   2  17      114.69       95.52     21.39 o 
   0   2  17      311.10      255.79     29.66 o 
   1   2  17       79.23      108.74     37.12 o 
   2   2  17        6.82       20.78     14.05 o 
  -9   3  17        8.28       67.84     26.13 o 
  -8   3  17       20.17        9.45     21.56 o 
  -7   3  17       12.76       16.34     21.93 o 
  -6   3  17      109.31       55.57     23.37 o 
  -5   3  17       34.48       52.81     16.94 o 
  -4   3  17       87.21       90.91     31.83 o 
  -3   3  17      334.74      345.64     33.26 o 
  -2   3  17       50.63      107.67     30.69 o 
  -1   3  17      198.26      227.46     35.80 o 
   0   3  17        1.15       45.70     24.39 o 
   1   3  17      192.42      154.28     34.84 o 
  -7   4  17      233.32      251.61     48.93 o 
  -6   4  17        4.70       26.94     20.56 o 
  -5   4  17      647.68      674.80     92.01 o 
  -4   4  17       29.80       11.81     14.24 o 
  -3   4  17       62.81       97.39     29.13 o 
  -2   4  17        0.09       42.47     21.48 o 
  -1   4  17       80.49       73.64     29.47 o 
  -8   0  18      381.24      270.27     86.66 o 
  -7   0  18       29.85       54.21     30.07 o 
  -6   0  18     1273.56     1341.44    393.33 o 
  -5   0  18      193.23      326.06     87.45 o 
  -4   0  18      474.46      614.53    143.64 o 
  -3   0  18      135.54      112.91     37.84 o 
  -2   0  18       39.92       65.82     41.94 o 
  -1   0  18       20.32       16.37     25.63 o 
  -8   1  18        4.68       54.65     29.07 o 
  -7   1  18      146.88       97.54     31.80 o 
  -6   1  18       12.44       18.59     37.20 o 
  -5   1  18      427.06      462.24    106.44 o 
  -4   1  18        0.03       29.21     21.34 o 
  -3   1  18       96.40       88.74     22.82 o 
  -2   1  18       15.88       28.52     14.50 o 
  -6   2  18       76.51      148.79     40.69 o 
  -5   2  18       60.61       56.95     23.81 o 
  -4   2  18        1.45        7.22     20.31 o 
  -3   2  18      199.64      138.97     43.91 o 
                                                 
